# Supplementary material for: Structural insight into the bulge-containing KRAS oncogene promoter G-quadruplex bound to berberine and coptisine
Source: Nat Commun. 2022 Oct 12;13:6016. doi: 10.1038/s41467-022-33761-4 (PMC9556435; doi:10.1038/s41467-022-33761-4)
Supplement: Supplementary file 4 — Source data [file 41467_2022_33761_MOESM4_ESM.xlsx]

## Sheet: Fig.2
a	Pu24m1 DNA	2BER	4BER	2COP	4COP				Pu24m1 DNA		2BER		4BER		2COP		4COP				b	Pu19m2+20eq.dGMP (uM)	BER		COP				c
330	0.164147	0.0482305	0.142278	-0.0097227	-0.0457657			temperature(°C)		normalized		normalized		normalized		normalized		normalized				0	0	0	0	0				BER	COP
329.5	0.208023	0.125393	0.185304	0.0244148	-0.0358189			25.01	13.6742	1	16.8518	1	16.2582	1	16.7863	1	16.7036	0.997254				0.04	52.6261	50.7312	103.735	144.357			Kd(uM)	0.5547	0.5011
329	0.238145	0.188906	0.22692	0.0771318	-0.00342641			26.0099	13.6622	0.999012	16.8251	0.998247	16.272	1.00094	16.8045	1.00119	16.7081	0.997548				0.08	78.5401	64.4224	197.175	220.242
328.5	0.267529	0.220441	0.253837	0.136165	0.0521225			27.0097	13.6293	0.996304	16.7818	0.995403	16.2871	1.00197	16.8161	1.00195	16.7181	0.9982				0.12	97.7422	82.9206	246.056	286.76
328	0.266029	0.212229	0.269506	0.183049	0.114847			28.0096	13.5777	0.992056	16.7348	0.992317	16.2989	1.00277	16.8298	1.00285	16.7313	0.999061				0.16	112.844	90.8048	295.674	346.755				Tm	ΔTm
327.5	0.267753	0.168631	0.26694	0.209805	0.164359			29.0094	13.4926	0.985051	16.6982	0.989913	16.3041	1.00313	16.852	1.00431	16.7446	0.999928				0.2	127.763	99.03	334.389	387.989			Free	44°C
327	0.255642	0.106807	0.254411	0.204056	0.192374			30.0093	13.4009	0.977503	16.6605	0.987438	16.2961	1.00258	16.8387	1.00344	16.7457	1				0.3	151.065	117.275	410.331	459.933			2BER	59°C	15°C
326.5	0.250461	0.0308961	0.227271	0.185804	0.208504			31.0091	13.2752	0.967155	16.6107	0.984167	16.2669	1.00059	16.8082	1.00144	16.7252	0.998663				0.4	165.589	131.013	469.619	509.301			4BER	64°C	20°C
326	0.213116	-0.0427972	0.193523	0.175168	0.214143			32.009	13.1381	0.95587	16.5768	0.981941	16.2216	0.997506	16.7718	0.999049	16.6855	0.996073				0.6	205.245	158.78	543.924	607.128			2COP	63°C	19°C
325.5	0.169376	-0.105041	0.150189	0.177564	0.212188			33.0089	12.9642	0.941555	16.5565	0.980608	16.1684	0.993882	16.7087	0.99491	16.6247	0.992108				1	229.095	195.014	638.774	693.731			4COP	69°C	25°C
325	0.0949186	-0.155913	0.106719	0.190304	0.208934			34.0087	12.7596	0.924713	16.5245	0.978507	16.1066	0.989671	16.6205	0.989125	16.5247	0.985585				2	258.099	236.252	747.001	795.211
324.5	0.0809074	-0.206302	0.0568044	0.204723	0.199029			35.0086	12.4965	0.903055	16.4917	0.976353	16.0429	0.985331	16.538	0.983714	16.4306	0.979448				4	278.205	266.245	814.07	867.665
324	0.0389154	-0.251581	0.0143264	0.219425	0.183909			36.0084	12.1836	0.877298	16.4673	0.974751	15.9874	0.98155	16.4534	0.978165	16.3343	0.973167				8	296.538	286.611	843.235	914.553
323.5	0.0134965	-0.287356	-0.0238462	0.224689	0.167537			37.0083	11.7925	0.845104	16.4191	0.971585	15.9387	0.978231	16.3866	0.973783	16.2372	0.966833				16	300.385	288.961	858.865	924.482
323	0.00824485	-0.304265	-0.0514948	0.230181	0.168642			38.0081	11.3479	0.808506	16.3295	0.965702	15.8925	0.975084	16.3547	0.971691	16.1394	0.960454				24	296.538	286.611	843.235	914.553
322.5	0.0137929	-0.290044	-0.0669868	0.238556	0.183551			39.008	10.8282	0.765725	16.2418	0.959942	15.8512	0.97227	16.319	0.969349	16.0923	0.957382
322	0.00407996	-0.244796	-0.0629759	0.25403	0.219835			40.0079	10.2523	0.718319	16.1364	0.953021	15.8132	0.969681	16.2768	0.966581	16.0466	0.954401
321.5	0.0142737	-0.171668	-0.0440682	0.261535	0.259353			41.0077	9.60234	0.664816	16.0139	0.944977	15.7698	0.966724	16.2427	0.964344	16.0086	0.951923
321	-0.00549245	-0.0843937	-0.00930955	0.261128	0.29671			42.0076	8.89952	0.606962	15.8847	0.936492	15.7207	0.963378	16.1624	0.959077	15.9679	0.949268
320.5	-0.00993617	-0.00399351	0.033981	0.243917	0.31078			43.0074	8.1337	0.543922	15.7433	0.927207	15.6649	0.959577	16.0351	0.950728	15.9482	0.947983
320	0.00434055	0.0509553	0.080849	0.20536	0.307115			44.0073	7.30346	0.475579	15.5623	0.915321	15.597	0.95495	15.9132	0.942732	15.909	0.945426
319.5	0.0053782	0.0854473	0.12564	0.151607	0.282826			45.0071	6.47402	0.407301	15.3547	0.901688	15.5148	0.94935	15.7802	0.934008	15.86	0.94223
319	0.0222681	0.10256	0.16585	0.0978227	0.251122			46.007	5.63009	0.337831	15.1061	0.885363	15.4274	0.943395	15.6084	0.92274	15.8165	0.939393
318.5	0.0666728	0.106609	0.205897	0.0536902	0.213171			47.0069	4.89624	0.277423	14.8252	0.866917	15.339	0.937372	15.4425	0.911858	15.7881	0.937541
318	0.0805253	0.102494	0.244878	0.0251296	0.175809			48.0067	4.21908	0.221681	14.5069	0.846015	15.2503	0.931328	15.2866	0.901632	15.7381	0.93428
317.5	0.116471	0.0904476	0.272157	0.0205659	0.141005			49.0066	3.63889	0.173921	14.1539	0.822834	15.1595	0.925142	15.1095	0.890016	15.6832	0.930699
317	0.146596	0.0722567	0.302532	0.0438275	0.108471			50.0064	3.1554	0.134122	13.7723	0.797775	15.0692	0.91899	14.9033	0.876491	15.6355	0.927588
316.5	0.158809	0.0448092	0.328661	0.0848975	0.0921091			51.0063	2.75323	0.101016	13.3459	0.769774	14.9634	0.911781	14.6818	0.861962	15.5766	0.923746
316	0.194441	0.0194686	0.343572	0.12396	0.0916492			52.0061	2.41843	0.0734566	12.8767	0.738963	14.8281	0.902563	14.4351	0.845781	15.5118	0.919519
315.5	0.215248	0.00317442	0.342338	0.162576	0.116932			53.006	2.1696	0.0529736	12.3854	0.7067	14.6508	0.890483	14.1385	0.826326	15.4562	0.915893
315	0.213192	0.00177817	0.332942	0.194228	0.157142			54.0059	1.98044	0.0374025	11.8635	0.672428	14.4302	0.875452	13.791	0.803533	15.3794	0.910883
314.5	0.21289	0.0163975	0.301668	0.209046	0.212253			55.0057	1.84566	0.0263078	11.2938	0.635017	14.1475	0.856191	13.4247	0.779507	15.2752	0.904087
314	0.212653	0.0424534	0.26317	0.208647	0.25094			56.0056	1.77572	0.0205505	10.734	0.598256	13.8058	0.83291	13.0319	0.753742	15.1484	0.895817
313.5	0.189025	0.068416	0.223039	0.206288	0.269303			57.0054	1.74894	0.018346	10.1636	0.560799	13.4069	0.805732	12.593	0.724954	14.9709	0.884239
313	0.168688	0.0833193	0.191946	0.194644	0.260324			58.0053	1.7529	0.018672	9.55095	0.520567	12.9519	0.774731	12.0978	0.692473	14.7413	0.869264
312.5	0.132055	0.0876543	0.170157	0.174554	0.234612			59.0051	1.78505	0.0213185	8.9284	0.479686	12.4326	0.739349	11.5937	0.659409	14.4739	0.851822
312	0.10414	0.0729994	0.162445	0.15572	0.201567			60.005	1.80625	0.0230636	8.29162	0.437869	11.8575	0.700166	11.0526	0.623917	14.1547	0.831003
311.5	0.105408	0.047031	0.1642	0.142894	0.183706			61.0049	1.81213	0.0235477	7.63013	0.394431	11.2247	0.657051	10.4658	0.585428	13.7758	0.806289
311	0.111196	0.0174101	0.171603	0.132371	0.184764			62.0047	1.80968	0.023346	6.93359	0.34869	10.5358	0.610114	9.86048	0.545724	13.3454	0.778216
310.5	0.142365	-0.00132806	0.183949	0.129276	0.197442			63.0046	1.77216	0.0202574	6.26685	0.304907	9.80781	0.560514	9.26458	0.506638	12.8502	0.745917
310	0.173727	-0.00562037	0.20745	0.140006	0.21623			64.0044	1.72929	0.0167285	5.60656	0.261547	9.04515	0.508551	8.6238	0.464608	12.3121	0.71082
309.5	0.206257	0.00802039	0.232393	0.167238	0.230108			65.0043	1.70179	0.0144648	4.98331	0.220619	8.27876	0.456334	7.94556	0.420121	11.7337	0.673094
309	0.198106	0.0402425	0.253108	0.205578	0.237286			66.0041	1.67582	0.012327	4.38829	0.181545	7.51249	0.404126	7.27165	0.375918	11.1105	0.632446
308.5	0.173874	0.0828362	0.271247	0.244498	0.232133			67.004	1.65237	0.0103967	3.87694	0.147966	6.77081	0.353593	6.59778	0.331718	10.4478	0.589221
308	0.117871	0.111285	0.270111	0.284895	0.226621			68.0039	1.64001	0.00937922	3.41531	0.117652	6.0562	0.304904	5.94097	0.288636	9.76036	0.544383
307.5	0.0967522	0.11796	0.249455	0.318829	0.222171			69.0037	1.62708	0.00831486	3.02081	0.0917455	5.38423	0.25912	5.33591	0.248949	9.03066	0.496789
307	0.0447008	0.109703	0.224597	0.34104	0.230937			70.0036	1.62384	0.00804815	2.69198	0.0701519	4.76568	0.216977	4.80612	0.2142	8.27428	0.447454
306.5	0.018664	0.0824287	0.201502	0.364015	0.250237			71.0034	1.62483	0.00812965	2.42552	0.052654	4.21311	0.179328	4.3303	0.18299	7.51251	0.397768
306	0.0144382	0.0430452	0.176103	0.403254	0.292156			72.0033	1.64641	0.00990605	2.21042	0.0385288	3.73216	0.14656	3.91082	0.155475	6.76333	0.348903
305.5	-0.00115733	0.0209291	0.171939	0.44566	0.337886			73.0031	1.69092	0.01357	2.05189	0.0281184	3.32221	0.118628	3.51717	0.129655	6.02739	0.300901
305	-0.0174645	0.0247645	0.18228	0.483649	0.384639			74.003	1.72682	0.0165252	1.9314	0.0202061	2.97636	0.0950644	3.15992	0.106222	5.33082	0.255468
304.5	-0.00751636	0.0483688	0.199805	0.50844	0.415327			75.0029	1.73936	0.0175574	1.85954	0.0154872	2.68363	0.0751197	2.83243	0.0847419	4.67525	0.212708
304	0.0176098	0.0910172	0.221205	0.499879	0.429322			76.0027	1.75786	0.0190803	1.8227	0.0130679	2.43894	0.0584482	2.54006	0.0655648	4.07638	0.173647
303.5	0.0538383	0.141062	0.248443	0.456801	0.41499			77.0026	1.74695	0.0181822	1.79461	0.0112233	2.23132	0.0443023	2.3032	0.0500288	3.54174	0.138775
303	0.104457	0.179771	0.267257	0.398479	0.397569			78.0024	1.70439	0.0146788	1.76003	0.00895253	2.055	0.0322891	2.14364	0.0395629	3.09412	0.109579
302.5	0.125069	0.197651	0.27283	0.3422	0.383141			79.0023	1.67001	0.0118487	1.74471	0.00794649	1.90826	0.0222912	2.01775	0.0313056	2.73195	0.0859571
302	0.135694	0.197746	0.266761	0.301995	0.376526			80.0021	1.66451	0.011396	1.70695	0.00546687	1.79385	0.014496	1.93538	0.0259028	2.46334	0.068437
301.5	0.120818	0.189055	0.260259	0.288714	0.372105			81.002	1.65648	0.010735	1.66915	0.00298461	1.70574	0.00849282	1.88085	0.0223261	2.25491	0.0548423
301	0.114153	0.176292	0.258517	0.300036	0.370813			82.0018	1.65696	0.0107745	1.63187	0.000536508	1.64512	0.00436258	1.82005	0.0183381	2.10024	0.0447539
300.5	0.142915	0.171825	0.266655	0.319971	0.369135			83.0017	1.67392	0.0121706	1.61424	-0.00062122	1.61016	0.00198064	1.76302	0.0145974	1.98511	0.0372446
300	0.192249	0.173971	0.294002	0.341211	0.366372			84.0016	1.67959	0.0126373	1.57725	-0.00305028	1.59432	0.000901404	1.73593	0.0128206	1.86214	0.0292239
299.5	0.235242	0.179061	0.3365	0.354109	0.374604			85.0014	1.65594	0.0106905	1.56685	-0.00373323	1.59025	0.000624101	1.71467	0.0114261	1.72812	0.0204825
299	0.234826	0.170816	0.377037	0.362642	0.398905			86.0013	1.61892	0.00764315	1.5629	-0.00399262	1.59529	0.000967493	1.70483	0.0107807	1.60579	0.0125036
298.5	0.211056	0.156956	0.413728	0.364531	0.446155			87.0011	1.58165	0.00457519	1.56631	-0.00376869	1.60089	0.00134904	1.71111	0.0111926	1.51388	0.00650878
298	0.161517	0.12325	0.440186	0.363011	0.491838			88.001	1.54971	0.00194598	1.55777	-0.0043295	1.60187	0.00141581	1.71114	0.0111945	1.44071	0.00173628
297.5	0.122242	0.0866256	0.458848	0.356547	0.532176			89.0008	1.52607	0	1.58444	-0.00257813	1.59962	0.00126251	1.69364	0.0100467	1.41409	0
297	0.0913567	0.0439831	0.468526	0.348255	0.554728			90.0007	1.52075	-0.000437927	1.61479	-0.000585103	1.593	0.000811468	1.68005	0.00915529	1.42864	0.00094902
296.5	0.109832	0.00704767	0.471666	0.331063	0.553017			91.0006	1.53588	0.000807532	1.62762	0.000257419	1.58546	0.000297743	1.65906	0.00777852	1.46924	0.00359714
296	0.134247	-0.0238049	0.463613	0.300514	0.527862			92.0004	1.57259	0.0038294	1.63088	0.000471497	1.58109	0	1.6291	0.00581339	1.49096	0.00501382
295.5	0.138383	-0.036649	0.450681	0.270971	0.497703			93.0003	1.61655	0.00744806	1.64619	0.00147687	1.58497	0.000264357	1.59478	0.00356229	1.50343	0.00582718
295	0.120972	-0.043389	0.42565	0.254235	0.471158			94.0001	1.66322	0.0112898	1.64168	0.00118071	1.59074	0.000657486	1.57021	0.0019507	1.50841	0.006152
294.5	0.0870784	-0.0403585	0.398225	0.245154	0.450415			95	1.70444	0.0146829	1.6237	0	1.59886	0.00121073	1.54047	0	1.50006	0.00560737
294	0.0463402	-0.022606	0.378806	0.246776	0.451856
293.5	-0.0199059	-0.00998873	0.364308	0.262007	0.472085
293	-0.070708	0.00255872	0.363887	0.277143	0.512174
292.5	-0.134708	0.0142342	0.378503	0.279693	0.553809
292	-0.134625	0.0323902	0.406986	0.270941	0.596498
291.5	-0.106678	0.0498827	0.449308	0.252433	0.622141
291	-0.030055	0.0929373	0.514549	0.231393	0.639233
290.5	0.0651883	0.142658	0.594016	0.220972	0.641613
290	0.181527	0.201503	0.685039	0.223647	0.648518
289.5	0.258832	0.256568	0.775636	0.24994	0.667561
289	0.310069	0.312458	0.854292	0.299893	0.713108
288.5	0.340706	0.356634	0.920807	0.374089	0.766237
288	0.383743	0.412826	0.975168	0.457098	0.83584
287.5	0.430566	0.481162	1.03179	0.551076	0.907092
287	0.517247	0.57593	1.10532	0.64727	0.969834
286.5	0.610245	0.681474	1.20791	0.747142	1.02562
286	0.728414	0.80451	1.33313	0.845649	1.09341
285.5	0.822585	0.920282	1.47494	0.953727	1.17254
285	0.920104	1.03661	1.62095	1.06447	1.26464
284.5	0.987159	1.1398	1.75687	1.18198	1.37469
284	1.06311	1.25995	1.87762	1.29792	1.49221
283.5	1.11342	1.3908	1.9913	1.4129	1.60879
283	1.22285	1.55506	2.10361	1.52089	1.71062
282.5	1.33514	1.74267	2.22603	1.63365	1.82496
282	1.47942	1.96076	2.37662	1.75693	1.95836
281.5	1.65915	2.18816	2.55807	1.9141	2.12813
281	1.90154	2.4275	2.76813	2.11259	2.32786
280.5	2.16628	2.66545	3.01199	2.3606	2.57158
280	2.43326	2.90889	3.27541	2.65313	2.82162
279.5	2.67269	3.16415	3.53987	2.9914	3.0903
279	2.89777	3.4362	3.80125	3.3565	3.3605
278.5	3.08796	3.72742	4.06612	3.74688	3.6542
278	3.27602	4.04131	4.33069	4.15313	3.97275
277.5	3.50884	4.38612	4.61153	4.57006	4.34107
277	3.77488	4.76664	4.9185	4.98284	4.73124
276.5	4.11103	5.17679	5.2529	5.40195	5.14418
276	4.48302	5.6152	5.60677	5.81522	5.56297
275.5	4.86007	6.07553	5.98025	6.23135	5.97896
275	5.26858	6.53498	6.34437	6.65522	6.37703
274.5	5.70053	6.9846	6.7133	7.09632	6.77936
274	6.06045	7.43745	7.09368	7.53943	7.20637
273.5	6.43099	7.90254	7.49064	7.99221	7.67097
273	6.78004	8.38684	7.90291	8.4473	8.17314
272.5	7.12474	8.90079	8.35454	8.9171	8.72052
272	7.46539	9.43215	8.81984	9.39852	9.28253
271.5	7.86127	9.97328	9.29798	9.89124	9.82843
271	8.2403	10.496	9.77303	10.3951	10.3371
270.5	8.67015	11.0051	10.2484	10.9099	10.8075
270	9.07274	11.4935	10.7223	11.4193	11.2468
269.5	9.44089	11.9717	11.2057	11.9175	11.6913
269	9.77417	12.4186	11.6755	12.4076	12.1455
268.5	10.0574	12.8562	12.1412	12.8847	12.6126
268	10.2964	13.2626	12.57	13.3417	13.0827
267.5	10.575	13.6491	12.964	13.7709	13.5372
267	10.9127	13.9934	13.3095	14.1727	13.936
266.5	11.258	14.3158	13.6275	14.5399	14.2832
266	11.5707	14.5915	13.9117	14.865	14.5765
265.5	11.859	14.8391	14.1971	15.1252	14.8237
265	12.0089	15.0284	14.4513	15.3177	15.008
264.5	12.0932	15.1763	14.6716	15.429	15.1334
264	12.0878	15.2729	14.8378	15.4635	15.189
263.5	12.0975	15.3138	14.9341	15.4232	15.1816
263	12.077	15.2737	14.9309	15.3322	15.0977
262.5	11.9828	15.1638	14.8391	15.1901	14.9619
262	11.7911	14.9695	14.6515	15.007	14.7862
261.5	11.5936	14.6826	14.3726	14.7695	14.5544
261	11.2756	14.3237	14.0064	14.4739	14.2548
260.5	10.872	13.9028	13.5644	14.1127	13.9022
260	10.4684	13.4271	13.055	13.6813	13.5013
259.5	10.0537	12.909	12.4959	13.1719	13.0455
259	9.57088	12.3448	11.8885	12.5992	12.5721
258.5	9.08214	11.7344	11.2559	11.9675	12.0774
258	8.60944	11.0776	10.6119	11.2972	11.5587
257.5	8.16231	10.3883	9.94932	10.6104	10.9956
257	7.69025	9.67085	9.27093	9.92694	10.3969
256.5	7.24774	8.94374	8.56857	9.24844	9.75104
256	6.75739	8.20979	7.83524	8.57732	9.07458
255.5	6.20571	7.44908	7.04357	7.90007	8.36954
255	5.59141	6.65703	6.20122	7.20429	7.64803
254.5	4.97204	5.77345	5.31688	6.47542	6.90931
254	4.25688	4.81267	4.4193	5.70825	6.14052
253.5	3.55257	3.81951	3.56607	4.88265	5.34977
253	2.83318	2.91687	2.72983	4.02257	4.49289
252.5	2.18678	2.0932	1.92213	3.12097	3.64335
252	1.56324	1.32848	1.16636	2.24925	2.72807
251.5	0.980585	0.612834	0.465944	1.42107	1.92357
251	0.461232	-0.0763251	-0.162067	0.631826	1.15361
250.5	-0.0170882	-0.734354	-0.73113	-0.0907897	0.459197
250	-0.515912	-1.35177	-1.24234	-0.772921	-0.207601
249.5	-1.02544	-1.94068	-1.73872	-1.39087	-0.827389
249	-1.50115	-2.49969	-2.22348	-1.94873	-1.42208
248.5	-1.98219	-3.01775	-2.70945	-2.45458	-1.99704
248	-2.46382	-3.49237	-3.1693	-2.91725	-2.53354
247.5	-2.88754	-3.92606	-3.58655	-3.33212	-3.01434
247	-3.26216	-4.30018	-3.9289	-3.71058	-3.43391
246.5	-3.52981	-4.61202	-4.1987	-4.06346	-3.79231
246	-3.75618	-4.85248	-4.40783	-4.38415	-4.08696
245.5	-3.91537	-5.03062	-4.56735	-4.67163	-4.32291
245	-4.02766	-5.15015	-4.6908	-4.91839	-4.50636
244.5	-4.09549	-5.22581	-4.77768	-5.11396	-4.65564
244	-4.1849	-5.2548	-4.82974	-5.24738	-4.78153
243.5	-4.15972	-5.26969	-4.84386	-5.32405	-4.88712
243	-4.12297	-5.26839	-4.8329	-5.35986	-4.99928
242.5	-4.07854	-5.26663	-4.80263	-5.38057	-5.1018
242	-4.06979	-5.24235	-4.76961	-5.40425	-5.18637
241.5	-4.01948	-5.20238	-4.73318	-5.41887	-5.22572
241	-3.95963	-5.11422	-4.68488	-5.42414	-5.22818
240.5	-3.83923	-4.98378	-4.6221	-5.39608	-5.17555
240	-3.72502	-4.79821	-4.52346	-5.30752	-5.10303
239.5	-3.56459	-4.59258	-4.40595	-5.15051	-5.00521
239	-3.41144	-4.37946	-4.25371	-4.94327	-4.90161
238.5	-3.28912	-4.18664	-4.08348	-4.68587	-4.76817
238	-3.17889	-3.99841	-3.87642	-4.39969	-4.60913
237.5	-3.07099	-3.81993	-3.67002	-4.11505	-4.4175
237	-2.88368	-3.64633	-3.4364	-3.8476	-4.20666
236.5	-2.71629	-3.46209	-3.20764	-3.60762	-3.97028
236	-2.52423	-3.24152	-2.96219	-3.39349	-3.72942
235.5	-2.34042	-3.01357	-2.73389	-3.19902	-3.47533
235	-2.08083	-2.76818	-2.48025	-2.99583	-3.21556
234.5	-1.87699	-2.50526	-2.21385	-2.76814	-2.93762
234	-1.61227	-2.23603	-1.9227	-2.51713	-2.65678
233.5	-1.39056	-1.98476	-1.61902	-2.26278	-2.37738
233	-1.19121	-1.73207	-1.29726	-2.0208	-2.12938
232.5	-1.00413	-1.50859	-1.00477	-1.82497	-1.8961
232	-0.838316	-1.30758	-0.743999	-1.6721	-1.69476
231.5	-0.73196	-1.13694	-0.523153	-1.55862	-1.52867
231	-0.652835	-0.997444	-0.365833	-1.47246	-1.40316
230.5	-0.589771	-0.907302	-0.267416	-1.41395	-1.3091
230	-0.589023	-0.845693	-0.204219	-1.36571	-1.25188

## Sheet: Fig.7b
H460 cells	KRAS-Ct value	GAPDH-Ct value						A549 cells	KRAS-Ct value	GAPDH-Ct value
control	26.6527	14.9142	0.000292658	0.000337329	86.7572	100		control	21.1805	15.5982	0.0208722	0.0193131	108.073	100
control	26.1452	14.7639	0.000374883		111.133			control	21.3482	15.505	0.017419		90.1925
control	27.8901	16.3867	0.000344448		102.11			control	21.1651	15.4956	0.0196482		101.735
COP-10	28.895	16.7012	0.000213464		63.2806			COP-10	21.5683	15.1548	0.0117309		60.7405
COP-10	29.2987	17.1077	0.000213873		63.4017			COP-10	21.8285	15.5545	0.012922		66.9081
COP-10	29.0082	16.9178	0.000229323		67.9819			COP-10	21.7923	15.2412	0.010664		55.2162
BER-24	27.6487	15.0017	0.000155917		46.221			BER-24	22.2263	15.5714	0.00992371		51.3833
BER-24	27.7512	15.5181	0.000207708		61.5744			BER-24	22.2985	15.3979	0.00836971		43.3369
BER-24	28.2804	15.345	0.000127656		37.843			BER-24	22.3605	15.7352	0.0101298		52.4505

## Sheet: Fig.S5
a	Myc1423					Myc1423	2eq. BER	2eq. COP							Myc1423		2eq. BER		2eq. COP				b	VEGFpu22					VEGFpu22	2eq. BER	2eq. COP							VEGFpu22		2eq. BER		2eq. COP				c	Tel26(Telhybrid1-G4)
	400	0.188488	265.802											temperature(°C)		normalized		normalized		normalized				400	0.302574	266.712											temperature(°C)		normalized		normalized		normalized				400	0.188137	267.018
	399.5	0.187743	265.617											25	15.4104	0.992846	14.7455	0.991527	14.5597	0.989944				399.5	0.28968	266.485											25	18.11	0.996523	16.2883	1	16.4973	1				399.5	0.198504	266.769
	399	0.186458	265.349											26	15.4205	0.99355	14.7381	0.992861	14.5646	0.993496				399	0.27713	266.195											26	18.1168	0.996997	16.2704	0.99852	16.4969	0.999968				399	0.212215	266.493
	398.5	0.182591	265.04											27	15.432	0.994352	14.7326	0.994884	14.5671	0.996306				398.5	0.263896	265.874											27	18.127	0.997707	16.2506	0.996882	16.4918	0.99956				398.5	0.228709	266.145
	398	0.176558	264.726											28	15.4463	0.995349	14.7245	0.997486	14.5717	0.998179				398	0.249089	265.589											28	18.1391	0.998551	16.2263	0.994873	16.4866	0.999144				398	0.245986	265.867
	397.5	0.167619	264.417								Tm	ΔTm		29	15.4626	0.996486	14.7164	0.999648	14.5755	0.999353				397.5	0.234303	265.254								Tm	ΔTm		29	18.1536	0.999561	16.2011	0.992789	16.48	0.998616				397.5	0.261407	265.581
	397	0.158015	264.147							Free	62°C			30	15.4797	0.997678	14.7083	1	14.5718	1				397	0.221439	264.963							Free	57°C			30	18.1599	1	16.1746	0.990598	16.4622	0.997192				397	0.273834	265.293
	396.5	0.148375	264.027							2BER	83°C	21°C		31	15.4904	0.998424	14.7044	0.99783	14.5666	0.999851				396.5	0.212101	264.847							2BER	74°C	17°C		31	18.1571	0.999805	16.1474	0.988348	16.4402	0.995432				396.5	0.281183	265.139
	396	0.139782	264.015							2COP	86°C	24°C		32	15.5006	0.999135	14.7012	0.993697	14.5607	0.998469				396	0.208053	264.83							2COP	76°C	19°C		32	18.1512	0.999394	16.1208	0.986149	16.4085	0.992896				396	0.28226	265.138
	395.5	0.128081	264.105											33	15.5075	0.999616	14.698	0.989233	14.557	0.99589				395.5	0.203012	264.909											33	18.1387	0.998523	16.0989	0.984338	16.3733	0.99008				395.5	0.278563	265.218
	395	0.115747	264.242											34	15.513	1	14.6864	0.986081	14.5552	0.992842				395	0.19993	265.096											34	18.1088	0.996439	16.0756	0.982411	16.3391	0.987344				395	0.270609	265.394
	394.5	0.103225	264.459											35	15.5127	0.999979	14.6756	0.984908	14.544	0.990323				394.5	0.199986	265.288											35	18.0652	0.993401	16.0532	0.980559	16.3009	0.984288				394.5	0.261104	265.608
	394	0.0922308	264.654											36	15.5088	0.999707	14.6636	0.985202	14.5278	0.989				394	0.204278	265.473											36	18.0017	0.988976	16.0277	0.97845	16.2518	0.98036				394	0.251651	265.799
	393.5	0.0803048	264.832											37	15.4979	0.998947	14.6521	0.985971	14.5095	0.988933				393.5	0.212414	265.655											37	17.9246	0.983603	16.0037	0.976465	16.2058	0.97668				393.5	0.240637	265.931
	393	0.0680485	264.911											38	15.4819	0.997831	14.6429	0.986484	14.49	0.989728				393	0.222277	265.747											38	17.8391	0.977645	15.9823	0.974696	16.1603	0.97304				393	0.227739	266.054
	392.5	0.0560638	264.956											39	15.456	0.996025	14.6362	0.98658	14.4708	0.990717				392.5	0.229846	265.817											39	17.7406	0.970781	15.9681	0.973521	16.1176	0.969624				392.5	0.21233	266.082
	392	0.0496951	264.984											40	15.4225	0.993689	14.6259	0.986499	14.4505	0.99114				392	0.237317	265.859											40	17.6268	0.962851	15.9535	0.972314	16.0747	0.966192				392	0.196668	266.151
	391.5	0.0476239	265.001											41	15.3791	0.990663	14.6172	0.986572	14.4273	0.990271				391.5	0.243333	265.919											41	17.499	0.953946	15.9396	0.971165	16.0253	0.96224				391.5	0.183292	266.145
	391	0.0506969	265.057											42	15.3273	0.987051	14.6076	0.986968	14.411	0.987743				391	0.250736	265.995											42	17.349	0.943493	15.9245	0.969916	15.9733	0.95808				391	0.174082	266.222
	390.5	0.0572722	265.146											43	15.2604	0.982386	14.5949	0.987452	14.402	0.983901				390.5	0.261363	266.014											43	17.1808	0.931772	15.9067	0.968444	15.9257	0.954272				390.5	0.168793	266.221
	390	0.0677895	265.209											44	15.1858	0.977184	14.5763	0.987437	14.3949	0.979724				390	0.27347	265.982											44	16.993	0.918685	15.8829	0.966476	15.8798	0.9506				390	0.169666	266.28
	389.5	0.0805925	265.301											45	15.0966	0.970964	14.5475	0.986228	14.3896	0.976438				389.5	0.285589	266.025											45	16.7709	0.903208	15.857	0.964334	15.836	0.947096				389.5	0.176419	266.31
	389	0.0924765	265.35											46	14.987	0.963322	14.5198	0.983464	14.3831	0.974885				389	0.29756	266.09											46	16.5134	0.885265	15.8233	0.961547	15.7885	0.943296				389	0.187809	266.347
	388.5	0.102546	265.389											47	14.8549	0.95411	14.4943	0.97936	14.3706	0.975182				388.5	0.309741	266.135											47	16.2223	0.864979	15.7885	0.95867	15.7388	0.93932				388.5	0.198779	266.397
	388	0.112017	265.436											48	14.6944	0.942919	14.4628	0.974559	14.3609	0.976855				388	0.320324	266.247											48	15.8962	0.842255	15.7526	0.955701	15.6938	0.93572				388	0.207291	266.431
	387.5	0.120467	265.473											49	14.5051	0.929719	14.4236	0.969846	14.3483	0.979129				387.5	0.329621	266.289											49	15.537	0.817225	15.7147	0.952567	15.6496	0.932184				387.5	0.210573	266.486
	387	0.129927	265.508											50	14.284	0.914301	14.3803	0.965837	14.3332	0.981329				387	0.335759	266.4											50	15.1399	0.789553	15.674	0.949201	15.6098	0.929				387	0.21042	266.549
	386.5	0.138922	265.584											51	14.02	0.895893	14.3376	0.962788	14.3172	0.982897				386.5	0.339854	266.367											51	14.7	0.758899	15.6313	0.94567	15.5646	0.925384				386.5	0.208749	266.565
	386	0.146607	265.574											52	13.7103	0.874297	14.2956	0.960545	14.2957	0.983336				386	0.341776	266.327											52	14.2212	0.725534	15.5806	0.941478	15.5175	0.921616				386	0.206221	266.546
	385.5	0.154646	265.476											53	13.3604	0.849898	14.247	0.958654	14.2699	0.982184				385.5	0.345658	266.243											53	13.7001	0.689221	15.5195	0.936425	15.4709	0.917888				385.5	0.199662	266.453
	385	0.162691	265.361											54	12.9643	0.822278	14.1984	0.956455	14.2441	0.979174				385	0.350776	266.223											54	13.1414	0.650289	15.4473	0.930454	15.4234	0.914088				385	0.190982	266.371
	384.5	0.168726	265.311											55	12.5268	0.791771	14.1495	0.953384	14.2092	0.974469				384.5	0.35621	266.144											55	12.5541	0.609363	15.3566	0.922954	15.3651	0.909424				384.5	0.180289	266.275
	384	0.1693	265.185											56	12.0415	0.757931	14.1056	0.949375	14.1678	0.968701				384	0.355685	265.967											56	11.9428	0.566765	15.2542	0.914486	15.2997	0.904192				384	0.172255	266.195
	383.5	0.163926	265.061											57	11.5107	0.720918	14.0612	0.944992	14.1176	0.962643				383.5	0.350745	265.783											57	11.3136	0.52292	15.1405	0.905084	15.2173	0.8976				383.5	0.163985	266.044
	383	0.154588	264.95											58	10.9417	0.681241	14.0129	0.941034	14.0592	0.95692				383	0.340954	265.631											58	10.6799	0.478761	15.0081	0.894135	15.1226	0.890024				383	0.154181	265.901
	382.5	0.145407	264.873											59	10.345	0.639633	13.9543	0.937816	13.9956	0.951754				382.5	0.332146	265.581											59	10.0544	0.435173	14.8584	0.881756	15.017	0.881576				382.5	0.14187	265.793
	382	0.134649	264.785											60	9.72298	0.59626	13.8855	0.934877	13.9316	0.947064				382	0.321639	265.582											60	9.45023	0.393072	14.696	0.868326	14.901	0.872295				382	0.132913	265.705
	381.5	0.124375	264.696											61	9.07733	0.551238	13.8109	0.931351	13.8628	0.942597				381.5	0.312752	265.54											61	8.87354	0.352885	14.5163	0.853466	14.7607	0.861071				381.5	0.131233	265.647
	381	0.114282	264.604											62	8.41851	0.505298	13.7296	0.926668	13.7952	0.938048				381	0.306067	265.461											62	8.3337	0.315267	14.3204	0.837267	14.6084	0.848887				381	0.136233	265.56
	380.5	0.105247	264.522											63	7.76189	0.459512	13.636	0.92076	13.7231	0.933225				380.5	0.300255	265.362											63	7.8341	0.280453	14.1034	0.819322	14.4323	0.834799				380.5	0.1444	265.448
	380	0.0952279	264.461											64	7.12462	0.415075	13.524	0.913738	13.6463	0.928148				380	0.292015	265.296											64	7.38085	0.248868	13.8604	0.799227	14.2397	0.819391				380	0.152624	265.367
	379.5	0.0857314	264.411											65	6.51644	0.372666	13.3952	0.905507	13.5622	0.923012				379.5	0.282749	265.237											65	6.97437	0.220543	13.5982	0.777545	14.0272	0.802391				379.5	0.160909	265.329
	379	0.0731773	264.359											66	5.93814	0.332341	13.2563	0.895795	13.4677	0.917965				379	0.267244	265.182											66	6.62199	0.195987	13.3141	0.754052	13.7909	0.783487				379	0.172228	265.321
	378.5	0.0589292	264.326											67	5.39631	0.294559	13.1016	0.884391	13.3589	0.912837				378.5	0.250805	265.095											67	6.31787	0.174795	13.0035	0.728367	13.5261	0.762303				378.5	0.185355	265.282
	378	0.0411651	264.287											68	4.90145	0.260053	12.9273	0.871315	13.2383	0.90698				378	0.231262	265.034											68	6.06042	0.156855	12.6724	0.700987	13.2454	0.739847				378	0.194409	265.204
	377.5	0.0245893	264.273											69	4.45822	0.229146	12.7295	0.856648	13.0978	0.899369				377.5	0.213114	265.032											69	5.84019	0.141508	12.3201	0.671854	12.9357	0.715071				377.5	0.196945	265.172
	377	0.00848916	264.243											70	4.06695	0.201862	12.5088	0.840435	12.9456	0.889007				377	0.19679	265.027											70	5.65921	0.128897	11.9452	0.640852	12.6076	0.688823				377	0.192508	265.156
	376.5	-0.00560643	264.245											71	3.72232	0.177831	12.2745	0.822727	12.7763	0.875413				376.5	0.186607	265.013											71	5.51476	0.118831	11.5569	0.608742	12.2563	0.660719				376.5	0.186762	265.158
	376	-0.0209768	264.23											72	3.42019	0.156764	12.0202	0.803699	12.5892	0.858964				376	0.178609	265.055											72	5.39431	0.110437	11.1519	0.575251	11.8821	0.630783				376	0.180942	265.163
	375.5	-0.0347657	264.174											73	3.16691	0.139102	11.753	0.783528	12.3846	0.840754				375.5	0.174034	264.996											73	5.2894	0.103127	10.7269	0.540106	11.4799	0.598606				375.5	0.172981	265.07
	375	-0.0467214	264.216											74	2.96573	0.125074	11.4624	0.762177	12.1603	0.82195				375	0.168264	264.978											74	5.20089	0.0969589	10.2846	0.503531	11.0609	0.565086				375	0.16116	265.062
	374.5	-0.0580025	264.223											75	2.80726	0.114024	11.15	0.739441	11.9138	0.803167				374.5	0.160809	264.951											75	5.11751	0.0911486	9.82976	0.465918	10.6175	0.529614				374.5	0.148182	265.051
	374	-0.0710812	264.206											76	2.6809	0.105213	10.8214	0.715195	11.6539	0.784206				374	0.151974	264.957											76	5.04478	0.0860805	9.36594	0.427563	10.1591	0.492942				374	0.136318	265.042
	373.5	-0.0836403	264.173											77	2.57609	0.0979043	10.4757	0.689622	11.3738	0.764346				373.5	0.146909	264.904											77	4.97777	0.0814109	8.90061	0.389083	9.6895	0.455374				373.5	0.125379	265.028
	373	-0.0973046	264.119											78	2.48726	0.0917101	10.1099	0.663111	11.0764	0.742955				373	0.142444	264.884											78	4.91003	0.0766905	8.43363	0.350467	9.21208	0.41718				373	0.115766	264.961
	372.5	-0.108312	264.112											79	2.41249	0.0864964	9.73151	0.635905	10.7651	0.719876				372.5	0.142062	264.857											79	4.84431	0.0721108	7.97411	0.312467	8.72853	0.378496				372.5	0.106975	264.882
	372	-0.116121	264.05											80	2.34395	0.081717	9.3325	0.607684	10.4339	0.695475				372	0.142629	264.777											80	4.7844	0.067936	7.53588	0.276228	8.25392	0.340527				372	0.0991956	264.833
	371.5	-0.120552	263.96											81	2.27159	0.0766714	8.92568	0.577681	10.0869	0.670293				371.5	0.146125	264.714											81	4.72713	0.0639452	7.11529	0.241448	7.78507	0.303019				371.5	0.0953037	264.781
	371	-0.121794	263.894											82	2.19952	0.0716459	8.5098	0.545265	9.726	0.644533				371	0.151159	264.641											82	4.67477	0.0602965	6.71706	0.208517	7.33822	0.267271				371	0.0941306	264.68
	370.5	-0.119689	263.859											83	2.12476	0.0664328	8.0921	0.510637	9.34838	0.61777				370.5	0.155039	264.636											83	4.61976	0.0564632	6.34393	0.177661	6.90919	0.232948				370.5	0.0958838	264.588
	370	-0.114635	263.857											84	2.05354	0.0614666	7.67334	0.47501	8.95829	0.589089				370	0.154705	264.612											84	4.55738	0.0521163	5.99847	0.149094	6.50056	0.200258				370	0.0976758	264.603
	369.5	-0.100481	263.853											85	1.98358	0.0565883	7.25504	0.44004	8.55443	0.55773				369.5	0.156253	264.577											85	4.49706	0.0479129	5.68051	0.1228	6.1166	0.169541				369.5	0.0974694	264.594
	369	-0.0817536	263.807											86	1.90498	0.0511075	6.8306	0.40692	8.13876	0.523769				369	0.156664	264.488											86	4.43559	0.0436294	5.39455	0.0991533	5.76338	0.141283				369	0.0998867	264.579
	368.5	-0.0626313	263.736											87	1.8184	0.0450702	6.41572	0.375864	7.7245	0.488288				368.5	0.158473	264.428											87	4.36502	0.0387118	5.13913	0.0780316	5.43834	0.11528				368.5	0.105065	264.476
	368	-0.0447605	263.703											88	1.72697	0.0386948	6.01666	0.346361	7.3116	0.452867				368	0.158509	264.402											88	4.28927	0.0334332	4.9202	0.0599274	5.14808	0.0920588				368	0.111699	264.45
	367.5	-0.0253886	263.686											89	1.63193	0.0320676	5.63714	0.317856	6.90395	0.418745				367.5	0.159426	264.419											89	4.2102	0.0279232	4.73227	0.0443868	4.88772	0.0712299				367.5	0.116904	264.443
	367	-0.00158347	263.747											90	1.5375	0.025483	5.28194	0.290162	6.51015	0.386226				367	0.162579	264.48											90	4.12753	0.0221624	4.57994	0.03179	4.65943	0.0529666				367	0.122689	264.481
	366.5	0.0257615	263.753											91	1.4429	0.0188865	4.95446	0.263317	6.13721	0.354721				366.5	0.169515	264.493											91	4.05022	0.0167751	4.45476	0.0214384	4.46011	0.0370209				366.5	0.129836	264.447
	366	0.0484054	263.759											92	1.34912	0.0123472	4.65568	0.237217	5.79436	0.32336				366	0.173519	264.449											92	3.97101	0.0112554	4.35725	0.0133749	4.29353	0.0236945				366	0.13983	264.463
	365.5	0.0669113	263.751											93	1.27362	0.00708252	4.41924	0.211521	5.51454	0.291621				365.5	0.175225	264.422											93	3.90467	0.00663256	4.28468	0.00737382	4.16439	0.0133633				365.5	0.14897	264.492
	365	0.0816658	263.741											94	1.21593	0.00305977	4.23413	0.185874	5.29142	0.259491				365	0.17141	264.438											94	3.85217	0.00297413	4.23114	0.00294638	4.06811	0.00566082				365	0.154496	264.476
	364.5	0.0947117	263.708											95	1.17205	0	4.09703	0.160142	5.12476	0.227184				364.5	0.163561	264.445											95	3.80949	0	4.19551	0	3.99735	0				364.5	0.156621	264.47
	364	0.105965	263.693																					364	0.155828	264.438																					364	0.157331	264.409
	363.5	0.111719	263.659																					363.5	0.147462	264.405																					363.5	0.158477	264.35
	363	0.110427	263.656																					363	0.136763	264.436																					363	0.160909	264.344
	362.5	0.107339	263.652																					362.5	0.128388	264.416																					362.5	0.160824	264.272
	362	0.102282	263.669																					362	0.120758	264.454																					362	0.15488	264.205
	361.5	0.0987907	263.584																					361.5	0.11842	264.432																					361.5	0.146704	264.176
	361	0.095118	263.55																					361	0.120212	264.377																					361	0.140455	264.198
	360.5	0.0916184	263.546																					360.5	0.121874	264.332																					360.5	0.138639	264.216
	360	0.0877087	263.576																					360	0.122339	264.342																					360	0.14032	264.297
	359.5	0.0877855	263.606																					359.5	0.122913	264.33																					359.5	0.145403	264.268
	359	0.0890551	263.629																					359	0.121369	264.381																					359	0.154992	264.272
	358.5	0.0951505	263.658																					358.5	0.123856	264.38																					358.5	0.171608	264.266
	358	0.105924	263.666																					358	0.130645	264.405																					358	0.192561	264.267
	357.5	0.11996	263.631																					357.5	0.139874	264.387																					357.5	0.213524	264.279
	357	0.134864	263.603																					357	0.149709	264.386																					357	0.232049	264.273
	356.5	0.149757	263.614																					356.5	0.158897	264.423																					356.5	0.248017	264.271
	356	0.161438	263.603																					356	0.168417	264.406																					356	0.262557	264.257
	355.5	0.172436	263.633																					355.5	0.179755	264.39																					355.5	0.278123	264.237
	355	0.182241	263.638																					355	0.190159	264.301																					355	0.294517	264.179
	354.5	0.186195	263.638																					354.5	0.195615	264.382																					354.5	0.311272	264.173
	354	0.183464	263.673																					354	0.196782	264.428																					354	0.327	264.172
	353.5	0.174881	263.664																					353.5	0.194307	264.48																					353.5	0.340777	264.206
	353	0.164046	263.681																					353	0.193248	264.459																					353	0.350131	264.174
	352.5	0.153299	263.659																					352.5	0.19272	264.438																					352.5	0.354093	264.152
	352	0.142747	263.705																					352	0.191666	264.482																					352	0.352529	264.165
	351.5	0.128649	263.751																					351.5	0.187868	264.484																					351.5	0.345277	264.203
	351	0.113198	263.832																					351	0.182679	264.504																					351	0.334983	264.367
	350.5	0.100198	263.851																					350.5	0.178022	264.513																					350.5	0.323559	264.372
	350	0.0916428	263.891																					350	0.174478	264.548																					350	0.311507	264.398
	349.5	0.0854852	263.872																					349.5	0.166637	264.598																					349.5	0.297849	264.359
	349	0.0809644	263.925																					349	0.154584	264.647																					349	0.280442	264.327
	348.5	0.0745102	263.945																					348.5	0.137621	264.672																					348.5	0.258962	264.379
	348	0.0676534	263.973																					348	0.119956	264.674																					348	0.236106	264.388
	347.5	0.0606246	263.986																					347.5	0.101437	264.73																					347.5	0.215044	264.387
	347	0.0520986	264.05																					347	0.0826553	264.81																					347	0.195423	264.387
	346.5	0.0394068	264.102																					346.5	0.061744	264.904																					346.5	0.179409	264.47
	346	0.0228873	264.202																					346	0.0407254	264.966																					346	0.168642	264.501
	345.5	0.00283465	264.221																					345.5	0.0200808	265.03																					345.5	0.166555	264.604
	345	-0.0187269	264.232																					345	0.0012969	265.022																					345	0.172935	264.61
	344.5	-0.0376143	264.196																					344.5	-0.0148164	265.01																					344.5	0.184613	264.585
	344	-0.0532901	264.22																					344	-0.026349	264.967																					344	0.198001	264.545
	343.5	-0.0648354	264.261																					343.5	-0.0307489	264.958																					343.5	0.212859	264.556
	343	-0.0737514	264.289																					343	-0.0287728	264.935																					343	0.231266	264.548
	342.5	-0.0816326	264.332																					342.5	-0.0231721	264.985																					342.5	0.253242	264.613
	342	-0.0879819	264.368																					342	-0.0160231	265.065																					342	0.276626	264.661
	341.5	-0.0894539	264.415																					341.5	-0.00852045	265.134																					341.5	0.298622	264.711
	341	-0.0880133	264.438																					341	0.00193631	265.224																					341	0.316092	264.717
	340.5	-0.0813716	264.488																					340.5	0.0178277	265.241																					340.5	0.3307	264.684
	340	-0.07021	264.515																					340	0.0346932	265.224																					340	0.34132	264.668
	339.5	-0.053433	264.571																					339.5	0.0545424	265.248																					339.5	0.345947	264.664
	339	-0.030386	264.616																					339	0.0771035	265.267																					339	0.342035	264.711
	338.5	-0.00382975	264.651																					338.5	0.102968	265.323																					338.5	0.331291	264.755
	338	0.021702	264.692																					338	0.132069	265.363																					338	0.315456	264.829
	337.5	0.0444197	264.72																					337.5	0.160204	265.405																					337.5	0.296794	264.843
	337	0.0598646	264.71																					337	0.180328	265.439																					337	0.274519	264.924
	336.5	0.0694094	264.715																					336.5	0.195106	265.488																					336.5	0.250221	264.922
	336	0.0754558	264.751																					336	0.208046	265.57																					336	0.22428	264.933
	335.5	0.0770693	264.811																					335.5	0.222654	265.551																					335.5	0.197389	264.91
	335	0.0771326	264.886																					335	0.240331	265.618																					335	0.170917	264.916
	334.5	0.0748335	264.932																					334.5	0.257286	265.631																					334.5	0.147559	264.998
	334	0.0678839	265.009																					334	0.26763	265.699																					334	0.129258	265.058
	333.5	0.0575158	265.04																					333.5	0.276681	265.695																					333.5	0.115234	265.118
	333	0.0421236	265.079																					333	0.284668	265.687																					333	0.10233	265.158
	332.5	0.0234362	265.112																					332.5	0.290238	265.694																					332.5	0.0910143	265.212
	332	0.0039015	265.194																					332	0.292068	265.813																					332	0.0836172	265.275
	331.5	-0.0197262	265.218																					331.5	0.284548	265.882																					331.5	0.0800057	265.276
	331	-0.046776	265.199																					331	0.270155	265.963																					331	0.0793319	265.246
	330.5	-0.0731967	265.243																					330.5	0.254442	265.987																					330.5	0.0812378	265.252
	330	-0.0949279	265.292		330	-0.0949279	0.0950245	0.117561																330	0.237301	266.003		330	0.237301	0.149274	0.175097																330	0.0852243	265.321
	329.5	-0.109891	265.343		329.5	-0.109891	0.0866296	0.0955407																329.5	0.217403	266.017		329.5	0.217403	0.133137	0.157859																329.5	0.0951728	265.358
	329	-0.120819	265.349		329	-0.120819	0.0802394	0.0798626																329	0.195406	266.03		329	0.195406	0.123345	0.142191																329	0.110255	265.417
	328.5	-0.13022	265.392		328.5	-0.13022	0.0743418	0.071652																328.5	0.172315	266.049		328.5	0.172315	0.119194	0.129549																328.5	0.126012	265.489
	328	-0.136894	265.402		328	-0.136894	0.0699554	0.0693253																328	0.151209	266.118		328	0.151209	0.119087	0.121426																328	0.140782	265.547
	327.5	-0.135833	265.471		327.5	-0.135833	0.0687354	0.0751099																327.5	0.135818	266.16		327.5	0.135818	0.123346	0.116318																327.5	0.149958	265.616
	327	-0.127888	265.497		327	-0.127888	0.0724681	0.0856271																327	0.12641	266.144		327	0.12641	0.132999	0.114992																327	0.154732	265.642
	326.5	-0.113193	265.489		326.5	-0.113193	0.0801316	0.102598																326.5	0.123527	266.134		326.5	0.123527	0.146626	0.118602																326.5	0.158919	265.658
	326	-0.0988673	265.496		326	-0.0988673	0.08793	0.121346																326	0.125439	266.212		326	0.125439	0.157953	0.12388																326	0.162792	265.719
	325.5	-0.0849689	265.558		325.5	-0.0849689	0.09487	0.139691																325.5	0.128295	266.35		325.5	0.128295	0.169014	0.129034																325.5	0.166746	265.75
	325	-0.072175	265.612		325	-0.072175	0.101878	0.15512																325	0.130281	266.455		325	0.130281	0.179265	0.13532																325	0.173862	265.771
	324.5	-0.057615	265.611		324.5	-0.057615	0.109609	0.170233																324.5	0.13473	266.408		324.5	0.13473	0.191645	0.143815																324.5	0.184391	265.794
	324	-0.0461399	265.587		324	-0.0461399	0.119223	0.182374																324	0.138807	266.347		324	0.138807	0.204623	0.1546																324	0.199346	265.767
	323.5	-0.0391702	265.516		323.5	-0.0391702	0.129731	0.19458																323.5	0.143918	266.165		323.5	0.143918	0.215792	0.167013																323.5	0.214372	265.693
	323	-0.0409759	265.419		323	-0.0409759	0.139618	0.203958																323	0.148874	266.097		323	0.148874	0.223347	0.179923																323	0.224217	265.543
	322.5	-0.0449188	265.328		322.5	-0.0449188	0.150991	0.212537																322.5	0.150575	266.056		322.5	0.150575	0.230616	0.19502																322.5	0.227451	265.469
	322	-0.0481375	265.336		322	-0.0481375	0.162736	0.219728																322	0.151807	266.132		322	0.151807	0.235767	0.212179																322	0.224556	265.555
	321.5	-0.0464892	265.483		321.5	-0.0464892	0.175519	0.228105																321.5	0.154259	266.224		321.5	0.154259	0.241193	0.23159																321.5	0.215281	265.703
	321	-0.0455118	265.713		321	-0.0455118	0.18653	0.235883																321	0.15604	266.401		321	0.15604	0.244332	0.252906																321	0.203162	265.895
	320.5	-0.0433653	265.863		320.5	-0.0433653	0.193438	0.245395																320.5	0.157135	266.548		320.5	0.157135	0.246821	0.275562																320.5	0.190583	265.982
	320	-0.0420815	265.925		320	-0.0420815	0.198732	0.255738																320	0.152258	266.63		320	0.152258	0.249885	0.299983																320	0.181153	266.023
	319.5	-0.0389374	265.949		319.5	-0.0389374	0.201811	0.267886																319.5	0.14123	266.719		319.5	0.14123	0.255884	0.324496																319.5	0.175502	266.041
	319	-0.0362082	265.974		319	-0.0362082	0.20241	0.283954																319	0.12959	266.716		319	0.12959	0.26259	0.347611																319	0.17144	266.091
	318.5	-0.0335518	266.016		318.5	-0.0335518	0.201948	0.301706																318.5	0.120003	266.792		318.5	0.120003	0.270172	0.367644																318.5	0.167038	266.17
	318	-0.0341786	266.088		318	-0.0341786	0.200809	0.319193																318	0.110514	266.805		318	0.110514	0.274822	0.382655																318	0.162924	266.227
	317.5	-0.0326926	266.105		317.5	-0.0326926	0.199307	0.336189																317.5	0.103324	266.819		317.5	0.103324	0.275893	0.393525																317.5	0.158352	266.258
	317	-0.0307266	266.107		317	-0.0307266	0.198831	0.351499																317	0.0940513	266.83		317	0.0940513	0.274483	0.402441																317	0.154937	266.272
	316.5	-0.0240886	266.12		316.5	-0.0240886	0.197355	0.366498																316.5	0.0867411	266.876		316.5	0.0867411	0.270237	0.408835																316.5	0.154546	266.233
	316	-0.0162565	266.127		316	-0.0162565	0.194653	0.378326																316	0.0815836	266.911		316	0.0815836	0.262575	0.411551																316	0.15849	266.22
	315.5	-0.0111506	266.163		315.5	-0.0111506	0.190524	0.384031																315.5	0.0753915	266.918		315.5	0.0753915	0.250693	0.4078																315.5	0.17227	266.265
	315	-0.0114799	266.158		315	-0.0114799	0.182229	0.384862																315	0.0645159	266.883		315	0.0645159	0.230982	0.398728																315	0.194703	266.289
	314.5	-0.0143219	266.13		314.5	-0.0143219	0.173724	0.383663																314.5	0.0510356	266.868		314.5	0.0510356	0.2094	0.388646																314.5	0.225841	266.319
	314	-0.0205863	266.084		314	-0.0205863	0.168438	0.37997																314	0.0352067	266.907		314	0.0352067	0.18932	0.378532																314	0.261784	266.228
	313.5	-0.0293924	266.025		313.5	-0.0293924	0.162989	0.374157																313.5	0.0206455	266.82		313.5	0.0206455	0.168864	0.365001																313.5	0.3002	266.228
	313	-0.0405365	265.953		313	-0.0405365	0.159741	0.365119																313	0.00727652	266.715		313	0.00727652	0.149061	0.349573																313	0.338689	266.146
	312.5	-0.0494891	265.901		312.5	-0.0494891	0.158965	0.353171																312.5	-0.00422954	266.707		312.5	-0.00422954	0.130426	0.335717																312.5	0.382224	266.059
	312	-0.0518987	265.945		312	-0.0518987	0.162344	0.342038																312	-0.013033	266.775		312	-0.013033	0.116614	0.329705																312	0.431199	266.192
	311.5	-0.0475612	266.102		311.5	-0.0475612	0.168682	0.331978																311.5	-0.0180711	266.878		311.5	-0.0180711	0.112265	0.332782																311.5	0.489942	266.303
	311	-0.0396374	266.289		311	-0.0396374	0.176425	0.324428																311	-0.0201149	267.018		311	-0.0201149	0.115802	0.341336																311	0.558351	266.602
	310.5	-0.0286555	266.45		310.5	-0.0286555	0.183951	0.3201																310.5	-0.0191873	267.123		310.5	-0.0191873	0.123583	0.351996																310.5	0.640344	266.748
	310	-0.0165049	266.544		310	-0.0165049	0.195272	0.320238																310	-0.0158946	267.242		310	-0.0158946	0.136551	0.365244																310	0.73709	266.897
	309.5	-0.00335604	266.61		309.5	-0.00335604	0.209409	0.324794																309.5	-0.00969265	267.361		309.5	-0.00969265	0.151095	0.381098																309.5	0.85293	266.957
	309	0.0112832	266.645		309	0.0112832	0.228803	0.337767																309	-0.000930603	267.5		309	-0.000930603	0.169115	0.39988																309	0.982722	267.031
	308.5	0.0276653	266.651		308.5	0.0276653	0.253113	0.357569																308.5	0.0109722	267.547		308.5	0.0109722	0.192134	0.418898																308.5	1.12636	267.11
	308	0.0453074	266.681		308	0.0453074	0.282929	0.382272																308	0.0245148	267.585		308	0.0245148	0.216451	0.433718																308	1.28414	267.189
	307.5	0.0643506	266.705		307.5	0.0643506	0.313178	0.411357																307.5	0.0362403	267.585		307.5	0.0362403	0.238242	0.444634																307.5	1.45899	267.252
	307	0.08548	266.77		307	0.08548	0.345892	0.443146																307	0.0472964	267.585		307	0.0472964	0.256784	0.456881																307	1.65388	267.395
	306.5	0.109897	266.837		306.5	0.109897	0.379378	0.476218																306.5	0.0597896	267.633		306.5	0.0597896	0.272097	0.473888																306.5	1.87051	267.569
	306	0.132728	266.926		306	0.132728	0.412398	0.508235																306	0.0691816	267.738		306	0.0691816	0.28629	0.494195																306	2.10308	267.731
	305.5	0.151983	266.933		305.5	0.151983	0.440287	0.537459																305.5	0.0764852	267.902		305.5	0.0764852	0.298967	0.514682																305.5	2.35483	267.852
	305	0.168679	266.98		305	0.168679	0.462434	0.56481																305	0.0806588	267.941		305	0.0806588	0.309171	0.533658																305	2.62212	268.02
	304.5	0.184288	267.071		304.5	0.184288	0.482258	0.590418																304.5	0.0813665	268.001		304.5	0.0813665	0.320061	0.553167																304.5	2.90758	268.2
	304	0.201991	267.187		304	0.201991	0.501654	0.613147																304	0.0845716	268.065		304	0.0845716	0.335007	0.57535																304	3.20868	268.407
	303.5	0.21939	267.332		303.5	0.21939	0.518091	0.632823																303.5	0.0864035	268.206		303.5	0.0864035	0.353271	0.600283																303.5	3.52524	268.676
	303	0.238584	267.418		303	0.238584	0.532067	0.651998																303	0.0855216	268.403		303	0.0855216	0.376514	0.629459																303	3.85339	268.949
	302.5	0.260502	267.556		302.5	0.260502	0.544154	0.669637																302.5	0.0845067	268.582		302.5	0.0845067	0.404574	0.661736																302.5	4.19467	269.205
	302	0.280596	267.691		302	0.280596	0.554802	0.684511																302	0.0817089	268.758		302	0.0817089	0.433987	0.696386																302	4.54625	269.511
	301.5	0.299004	267.829		301.5	0.299004	0.563954	0.696374																301.5	0.0793044	268.898		301.5	0.0793044	0.464161	0.7338																301.5	4.90527	269.807
	301	0.312239	268.048		301	0.312239	0.568945	0.70259																301	0.078622	269.202		301	0.078622	0.491352	0.771751																301	5.26665	270.17
	300.5	0.318464	268.28		300.5	0.318464	0.570587	0.703363																300.5	0.0755042	269.433		300.5	0.0755042	0.518127	0.808595																300.5	5.62606	270.593
	300	0.31782	268.541		300	0.31782	0.570092	0.70146																300	0.0674728	269.756		300	0.0674728	0.546249	0.838684																300	5.97976	270.954
	299.5	0.310211	268.762		299.5	0.310211	0.565442	0.694488																299.5	0.0567432	269.934		299.5	0.0567432	0.571332	0.857537																299.5	6.32928	271.416
	299	0.298359	268.998		299	0.298359	0.558244	0.686127																299	0.0427323	270.217		299	0.0427323	0.593038	0.866837																299	6.66944	271.808
	298.5	0.28665	269.247		298.5	0.28665	0.553003	0.676499																298.5	0.0262989	270.516		298.5	0.0262989	0.611553	0.871288																298.5	6.99778	272.236
	298	0.273667	269.549		298	0.273667	0.54732	0.665216																298	0.00459133	270.854		298	0.00459133	0.627473	0.873215																298	7.31128	272.694
	297.5	0.257894	269.89		297.5	0.257894	0.543024	0.653772																297.5	-0.0257774	271.234		297.5	-0.0257774	0.643831	0.875432																297.5	7.60611	273.253
	297	0.241571	270.204		297	0.241571	0.539196	0.642263																297	-0.0631513	271.65		297	-0.0631513	0.660154	0.876036																297	7.88069	273.755
	296.5	0.224119	270.564		296.5	0.224119	0.536679	0.626859																296.5	-0.102361	272.058		296.5	-0.102361	0.677017	0.87476																296.5	8.13314	274.305
	296	0.208127	270.946		296	0.208127	0.53437	0.610096																296	-0.145105	272.411		296	-0.145105	0.697497	0.875887																296	8.36204	274.75
	295.5	0.195352	271.323		295.5	0.195352	0.532027	0.589424																295.5	-0.187946	272.836		295.5	-0.187946	0.722382	0.87971																295.5	8.57202	275.276
	295	0.185318	271.691		295	0.185318	0.527543	0.564852																295	-0.232673	273.266		295	-0.232673	0.752097	0.883894																295	8.76419	275.793
	294.5	0.181978	272.126		294.5	0.181978	0.530336	0.541708																294.5	-0.273935	273.787		294.5	-0.273935	0.792356	0.891771																294.5	8.94359	276.405
	294	0.190166	272.59		294	0.190166	0.539201	0.522666																294	-0.306635	274.359		294	-0.306635	0.842539	0.903601																294	9.11116	277.077
	293.5	0.210394	273.086		293.5	0.210394	0.555061	0.509002																293.5	-0.326202	274.832		293.5	-0.326202	0.903402	0.926327																293.5	9.26859	277.722
	293	0.246024	273.561		293	0.246024	0.579137	0.506977																293	-0.332586	275.273		293	-0.332586	0.978116	0.965181																293	9.41186	278.307
	292.5	0.292428	273.99		292.5	0.292428	0.613366	0.51263																292.5	-0.324284	275.699		292.5	-0.324284	1.06473	1.01921																292.5	9.54018	278.901
	292	0.347613	274.344		292	0.347613	0.655682	0.526087																292	-0.303805	276.131		292	-0.303805	1.16369	1.08593																292	9.65541	279.434
	291.5	0.410649	274.537		291.5	0.410649	0.703984	0.545114																291.5	-0.266813	276.454		291.5	-0.266813	1.27441	1.16684																291.5	9.75598	279.81
	291	0.483678	274.849		291	0.483678	0.755328	0.566739																291	-0.216696	276.856		291	-0.216696	1.38996	1.25788																291	9.84505	280.278
	290.5	0.567378	275.356		290.5	0.567378	0.814119	0.592588																290.5	-0.150669	277.53		290.5	-0.150669	1.50981	1.35843																290.5	9.92164	281.002
	290	0.662709	276.141		290	0.662709	0.880806	0.625644																290	-0.0721304	278.344		290	-0.0721304	1.63177	1.46475																290	9.98598	281.994
	289.5	0.766881	277.006		289.5	0.766881	0.953805	0.664272																289.5	0.0217259	279.238		289.5	0.0217259	1.75397	1.57528																289.5	10.0409	283.077
	289	0.881034	277.596		289	0.881034	1.0334	0.711489																289	0.128056	279.923		289	0.128056	1.88197	1.69006																289	10.0859	283.888
	288.5	1.00396	278.114		288.5	1.00396	1.1211	0.768192																288.5	0.250991	280.499		288.5	0.250991	2.01849	1.81258																288.5	10.1175	284.617
	288	1.13535	278.646		288	1.13535	1.21348	0.833901																288	0.384425	281.158		288	0.384425	2.16242	1.93848																288	10.1329	285.304
	287.5	1.27241	279.211		287.5	1.27241	1.30905	0.906779																287.5	0.531389	281.825		287.5	0.531389	2.31475	2.06741																287.5	10.1289	286.038
	287	1.41209	279.802		287	1.41209	1.40463	0.986144																287	0.684669	282.45		287	0.684669	2.4734	2.19925																287	10.1085	286.842
	286.5	1.55156	280.393		286.5	1.55156	1.50137	1.06946																286.5	0.844723	283.122		286.5	0.844723	2.6384	2.33429																286.5	10.0769	287.705
	286	1.69485	280.952		286	1.69485	1.60315	1.15929																286	1.0074	283.724		286	1.0074	2.80884	2.47194																286	10.0356	288.571
	285.5	1.84329	281.465		285.5	1.84329	1.71273	1.2566																285.5	1.17757	284.353		285.5	1.17757	2.98112	2.6129																285.5	9.98299	289.469
	285	2.00212	282.066		285	2.00212	1.8307	1.3645																285	1.35304	285.023		285	1.35304	3.15298	2.75515																285	9.92008	290.33
	284.5	2.17083	282.669		284.5	2.17083	1.95982	1.48789																284.5	1.54088	285.635		284.5	1.54088	3.32806	2.90215																284.5	9.84959	291.237
	284	2.34583	283.301		284	2.34583	2.09545	1.62516																284	1.7394	286.31		284	1.7394	3.50816	3.05647																284	9.77175	292.126
	283.5	2.52629	283.977		283.5	2.52629	2.23589	1.77321																283.5	1.95206	286.999		283.5	1.95206	3.69485	3.22009																283.5	9.68637	293.131
	283	2.71396	284.643		283	2.71396	2.3812	1.92888																283	2.17589	287.67		283	2.17589	3.88656	3.39262																283	9.59069	294.127
	282.5	2.90932	285.285		282.5	2.90932	2.53161	2.09137																282.5	2.4148	288.314		282.5	2.4148	4.08388	3.57759																282.5	9.48604	295.061
	282	3.11471	285.941		282	3.11471	2.6851	2.26234																282	2.66611	288.988		282	2.66611	4.28493	3.77159																282	9.37902	295.999
	281.5	3.33079	286.492		281.5	3.33079	2.8448	2.44293																281.5	2.93439	289.591		281.5	2.93439	4.49401	3.97903																281.5	9.27676	296.884
	281	3.55623	287.038		281	3.55623	3.01157	2.63244																281	3.21219	290.148		281	3.21219	4.70672	4.1979																281	9.18687	297.797
	280.5	3.79818	287.601		280.5	3.79818	3.19303	2.83219																280.5	3.50509	290.682		280.5	3.50509	4.92702	4.4293																280.5	9.1114	298.753
	280	4.06126	288.214		280	4.06126	3.39231	3.04421																280	3.81724	291.283		280	3.81724	5.15819	4.67432																280	9.05209	299.729
	279.5	4.34517	288.874		279.5	4.34517	3.6069	3.27037																279.5	4.15407	291.906		279.5	4.15407	5.40145	4.93405																279.5	9.0131	300.813
	279	4.64794	289.464		279	4.64794	3.83629	3.50963																279	4.51411	292.535		279	4.51411	5.66203	5.20822																279	8.99802	301.792
	278.5	4.96203	290.134		278.5	4.96203	4.08249	3.76402																278.5	4.89733	293.181		278.5	4.89733	5.94298	5.5006																278.5	9.00514	302.868
	278	5.2854	290.655		278	5.2854	4.34507	4.03077																278	5.29812	293.701		278	5.29812	6.24163	5.80983																278	9.0304	303.807
	277.5	5.6225	291.27		277.5	5.6225	4.62422	4.31199																277.5	5.72044	294.289		277.5	5.72044	6.55769	6.13832																277.5	9.06953	304.827
	277	5.9728	291.868		277	5.9728	4.92044	4.61285																277	6.16387	294.823		277	6.16387	6.89077	6.4851																277	9.12394	305.821
	276.5	6.33499	292.46		276.5	6.33499	5.23245	4.93616																276.5	6.62768	295.282		276.5	6.62768	7.24279	6.85003																276.5	9.19288	306.781
	276	6.70802	293.065		276	6.70802	5.55959	5.28123																276	7.10894	295.844		276	7.10894	7.613	7.23224																276	9.27358	307.873
	275.5	7.09036	293.706		275.5	7.09036	5.89858	5.64499																275.5	7.60583	296.353		275.5	7.60583	7.99693	7.63245																275.5	9.36304	309.009
	275	7.48502	294.284		275	7.48502	6.24913	6.02163																275	8.11709	296.863		275	8.11709	8.38644	8.04696																275	9.46125	310.056
	274.5	7.89021	294.883		274.5	7.89021	6.61019	6.40959																274.5	8.64632	297.325		274.5	8.64632	8.78133	8.47422																274.5	9.56427	311.137
	274	8.30208	295.355		274	8.30208	6.98061	6.80834																274	9.19145	297.691		274	9.19145	9.18113	8.90976																274	9.67172	312.146
	273.5	8.7166	295.878		273.5	8.7166	7.35409	7.21406																273.5	9.74455	298.096		273.5	9.74455	9.58013	9.35153																273.5	9.78204	313.242
	273	9.13197	296.315		273	9.13197	7.73054	7.62618																273	10.2988	298.518		273	10.2988	9.97815	9.79362																273	9.89251	314.299
	272.5	9.54723	296.845		272.5	9.54723	8.10909	8.0459																272.5	10.854	298.941		272.5	10.854	10.3698	10.2337																272.5	9.99734	315.421
	272	9.96435	297.421		272	9.96435	8.49247	8.47452																272	11.409	299.427		272	11.409	10.7547	10.6672																272	10.0921	316.55
	271.5	10.3829	297.957		271.5	10.3829	8.87622	8.91256																271.5	11.9676	299.808		271.5	11.9676	11.1381	11.0974																271.5	10.1757	317.59
	271	10.8008	298.61		271	10.8008	9.25945	9.35862																271	12.521	300.243		271	12.521	11.5193	11.5252																271	10.2502	318.787
	270.5	11.2164	299.191		270.5	11.2164	9.64012	9.80352																270.5	13.0671	300.757		270.5	13.0671	11.8969	11.9529																270.5	10.3153	319.998
	270	11.6253	299.802		270	11.6253	10.0214	10.2438																270	13.6012	301.232		270	13.6012	12.268	12.3776																270	10.3671	321.245
	269.5	12.0238	300.466		269.5	12.0238	10.4044	10.6744																269.5	14.1199	301.8		269.5	14.1199	12.6275	12.7975																269.5	10.401	322.546
	269	12.4099	301.101		269	12.4099	10.7928	11.096																269	14.6166	302.294		269	14.6166	12.9772	13.2102																269	10.4166	323.719
	268.5	12.7757	301.718		268.5	12.7757	11.1764	11.5046																268.5	15.088	302.727		268.5	15.088	13.3136	13.6112																268.5	10.4077	325.008
	268	13.1182	302.392		268	13.1182	11.5531	11.9																268	15.5248	303.217		268	15.5248	13.6373	13.9944																268	10.3699	326.227
	267.5	13.4287	303.054		267.5	13.4287	11.9138	12.2738																267.5	15.9207	303.658		267.5	15.9207	13.943	14.3518																267.5	10.2962	327.486
	267	13.704	303.776		267	13.704	12.2583	12.6265																267	16.2707	304.215		267	16.2707	14.2301	14.6768																267	10.1827	328.775
	266.5	13.9397	304.488		266.5	13.9397	12.5771	12.9517																266.5	16.5754	304.827		266.5	16.5754	14.4921	14.9696																266.5	10.0292	330.064
	266	14.1282	305.159		266	14.1282	12.8579	13.2405																266	16.8263	305.413		266	16.8263	14.7231	15.2253																266	9.83946	331.255
	265.5	14.2625	305.911		265.5	14.2625	13.0896	13.4806																265.5	17.0212	305.994		265.5	17.0212	14.9152	15.4368																265.5	9.62003	332.485
	265	14.338	306.607		265	14.338	13.2702	13.6655																265	17.1508	306.502		265	17.1508	15.0614	15.5968																265	9.37265	333.664
	264.5	14.3489	307.364		264.5	14.3489	13.3955	13.7893																264.5	17.2128	307.038		264.5	17.2128	15.1566	15.6984																264.5	9.09935	334.944
	264	14.2975	308.116		264	14.2975	13.4664	13.855																264	17.2064	307.626		264	17.2064	15.1969	15.7382																264	8.80429	336.128
	263.5	14.1817	308.814		263.5	14.1817	13.4748	13.8596																263.5	17.1278	308.236		263.5	17.1278	15.1795	15.7152																263.5	8.48556	337.345
	263	14.0037	309.582		263	14.0037	13.4179	13.8075																263	16.9744	308.869		263	16.9744	15.1011	15.6281																263	8.14741	338.63
	262.5	13.7654	310.306		262.5	13.7654	13.2919	13.6992																262.5	16.7476	309.453		262.5	16.7476	14.9607	15.4771																262.5	7.78904	339.817
	262	13.4723	311.094		262	13.4723	13.1019	13.5422																262	16.4472	310.04		262	16.4472	14.7649	15.2691																262	7.41019	341.038
	261.5	13.1298	311.82		261.5	13.1298	12.8499	13.3352																261.5	16.0801	310.609		261.5	16.0801	14.5176	15.0085																261.5	7.02074	342.187
	261	12.7431	312.517		261	12.7431	12.5393	13.0808																261	15.6537	311.139		261	15.6537	14.2183	14.6997																261	6.62587	343.242
	260.5	12.3091	313.049		260.5	12.3091	12.1665	12.7756																260.5	15.1726	311.566		260.5	15.1726	13.8652	14.3441																260.5	6.22611	344.186
	260	11.829	313.58		260	11.829	11.7381	12.4235																260	14.6404	312.005		260	14.6404	13.4601	13.9401																260	5.82575	345.091
	259.5	11.3052	314.093		259.5	11.3052	11.2616	12.0291																259.5	14.0665	312.414		259.5	14.0665	13.0075	13.488																259.5	5.4233	345.902
	259	10.7428	314.633		259	10.7428	10.744	11.5984																259	13.4554	312.851		259	13.4554	12.5085	12.9948																259	5.02325	346.702
	258.5	10.138	315.141		258.5	10.138	10.1821	11.1262																258.5	12.806	313.258		258.5	12.806	11.96	12.4578																258.5	4.62693	347.42
	258	9.48942	315.575		258	9.48942	9.5785	10.6163																258	12.1165	313.592		258	12.1165	11.361	11.8779																258	4.23355	348.028
	257.5	8.80063	315.967		257.5	8.80063	8.93459	10.0715																257.5	11.3842	313.821		257.5	11.3842	10.7142	11.2592																257.5	3.83769	348.511
	257	8.08012	316.299		257	8.08012	8.25721	9.49959																257	10.6159	314.094		257	10.6159	10.0257	10.6049																257	3.44867	348.891
	256.5	7.33194	316.644		256.5	7.33194	7.54943	8.89848																256.5	9.81836	314.342		256.5	9.81836	9.29923	9.91791																256.5	3.06471	349.226
	256	6.55671	316.931		256	6.55671	6.81618	8.26717																256	8.9942	314.652		256	8.9942	8.54071	9.19995																256	2.69013	349.513
	255.5	5.75537	317.082		255.5	5.75537	6.06312	7.603																255.5	8.14621	314.807		255.5	8.14621	7.75369	8.45245																255.5	2.3257	349.757
	255	4.93564	317.17		255	4.93564	5.29609	6.91688																255	7.28329	314.916		255	7.28329	6.94464	7.68529																255	1.96929	349.832
	254.5	4.10767	317.226		254.5	4.10767	4.51797	6.21633																254.5	6.4104	314.984		254.5	6.4104	6.11783	6.91042																254.5	1.61974	349.777
	254	3.27552	317.339		254	3.27552	3.73371	5.50249																254	5.53281	315.058		254	5.53281	5.27706	6.13166																254	1.28435	349.59
	253.5	2.44311	317.356		253.5	2.44311	2.95131	4.77482																253.5	4.65336	315.151		253.5	4.65336	4.42714	5.35776																253.5	0.956749	349.373
	253	1.61907	317.303		253	1.61907	2.18106	4.04265																253	3.77537	315.174		253	3.77537	3.57768	4.5969																253	0.647849	349.056
	252.5	0.810749	317.113		252.5	0.810749	1.42603	3.30945																252.5	2.90016	315.027		252.5	2.90016	2.73914	3.85403																252.5	0.353797	348.595
	252	0.0310473	316.895		252	0.0310473	0.695811	2.59221																252	2.04256	314.814		252	2.04256	1.92295	3.13452																252	0.0804853	347.952
	251.5	-0.712988	316.635		251.5	-0.712988	-0.00583147	1.89284																251.5	1.20921	314.536		251.5	1.20921	1.13496	2.43946																251.5	-0.174346	347.257
	251	-1.42307	316.349		251	-1.42307	-0.672157	1.21494																251	0.407406	314.359		251	0.407406	0.383406	1.76442																251	-0.408565	346.486
	250.5	-2.09752	315.956		250.5	-2.09752	-1.29846	0.56139																250.5	-0.359309	314.109		250.5	-0.359309	-0.330283	1.10969																250.5	-0.629163	345.609
	250	-2.73143	315.483		250	-2.73143	-1.88311	-0.0605263																250	-1.08459	313.795		250	-1.08459	-0.999947	0.476202																250	-0.827977	344.595
	249.5	-3.32395	314.976		249.5	-3.32395	-2.42862	-0.65056																249.5	-1.76624	313.415		249.5	-1.76624	-1.62315	-0.12897																249.5	-1.01072	343.475
	249	-3.8748	314.356		249	-3.8748	-2.9359	-1.2067																249	-2.39859	312.878		249	-2.39859	-2.19858	-0.704193																249	-1.17331	342.247
	248.5	-4.38514	313.647		248.5	-4.38514	-3.40479	-1.73355																248.5	-2.98587	312.309		248.5	-2.98587	-2.7269	-1.25143																248.5	-1.32182	340.817
	248	-4.85832	312.88		248	-4.85832	-3.82805	-2.23122																248	-3.52293	311.762		248	-3.52293	-3.20567	-1.77472																248	-1.45116	339.317
	247.5	-5.28305	312.198		247.5	-5.28305	-4.19734	-2.6889																247.5	-4.00377	311.313		247.5	-4.00377	-3.62906	-2.26414																247.5	-1.56611	337.99
	247	-5.65642	311.486		247	-5.65642	-4.51346	-3.10142																247	-4.42459	310.747		247	-4.42459	-3.99349	-2.717																247	-1.6639	336.58
	246.5	-5.97774	310.75		246.5	-5.97774	-4.78143	-3.47153																246.5	-4.79267	310.217		246.5	-4.79267	-4.30169	-3.12882																246.5	-1.75774	335.165
	246	-6.24395	310.011		246	-6.24395	-5.00224	-3.79574																246	-5.10398	309.645		246	-5.10398	-4.563	-3.50247																246	-1.84808	333.745
	245.5	-6.45494	309.191		245.5	-6.45494	-5.17694	-4.0765																245.5	-5.36115	309.086		245.5	-5.36115	-4.78039	-3.83537																245.5	-1.93922	332.288
	245	-6.61005	308.432		245	-6.61005	-5.30508	-4.3129																245	-5.56256	308.581		245	-5.56256	-4.95284	-4.12119																245	-2.02647	330.817
	244.5	-6.71178	307.678		244.5	-6.71178	-5.39186	-4.50569																244.5	-5.71512	308.071		244.5	-5.71512	-5.08358	-4.35608																244.5	-2.10829	329.454
	244	-6.77102	306.825		244	-6.77102	-5.44556	-4.66183																244	-5.82255	307.398		244	-5.82255	-5.18131	-4.54638																244	-2.17982	327.956
	243.5	-6.79202	306.063		243.5	-6.79202	-5.46926	-4.78473																243.5	-5.88947	306.854		243.5	-5.88947	-5.24569	-4.69097																243.5	-2.24093	326.513
	243	-6.77538	305.285		243	-6.77538	-5.45756	-4.87123																243	-5.91111	306.332		243	-5.91111	-5.27542	-4.79429																243	-2.28802	325.163
	242.5	-6.72064	304.603		242.5	-6.72064	-5.40977	-4.92108																242.5	-5.89168	305.93		242.5	-5.89168	-5.26752	-4.85764																242.5	-2.32197	323.858
	242	-6.63233	303.962		242	-6.63233	-5.3283	-4.93043																242	-5.83659	305.507		242	-5.83659	-5.22749	-4.88483																242	-2.34332	322.628
	241.5	-6.51398	303.292		241.5	-6.51398	-5.21777	-4.90084																241.5	-5.75031	305.006		241.5	-5.75031	-5.16003	-4.88256																241.5	-2.35574	321.344
	241	-6.37053	302.708		241	-6.37053	-5.086	-4.84097																241	-5.64024	304.603		241	-5.64024	-5.07104	-4.85747																241	-2.36121	320.298
	240.5	-6.20186	302.228		240.5	-6.20186	-4.93607	-4.75888																240.5	-5.51142	304.328		240.5	-5.51142	-4.96124	-4.80737																240.5	-2.35645	319.305
	240	-6.01319	301.794		240	-6.01319	-4.76874	-4.6581																240	-5.36293	304.092		240	-5.36293	-4.83599	-4.73981																240	-2.339	318.44
	239.5	-5.81373	301.475		239.5	-5.81373	-4.59009	-4.54127																239.5	-5.19959	303.889		239.5	-5.19959	-4.69416	-4.65381																239.5	-2.30632	317.6
	239	-5.61646	301.244		239	-5.61646	-4.40568	-4.41414																239	-5.03345	303.804		239	-5.03345	-4.54309	-4.55715																239	-2.25909	317.077
	238.5	-5.42302	301.076		238.5	-5.42302	-4.21727	-4.27961																238.5	-4.86533	303.874		238.5	-4.86533	-4.38698	-4.45386																238.5	-2.19928	316.655
	238	-5.23316	301.055		238	-5.23316	-4.02899	-4.1374																238	-4.69505	304.023		238	-4.69505	-4.22966	-4.34155																238	-2.13301	316.449
	237.5	-5.03759	301.061		237.5	-5.03759	-3.83585	-3.9815																237.5	-4.51749	304.233		237.5	-4.51749	-4.06318	-4.2112																237.5	-2.06128	316.399
	237	-4.83592	301.282		237	-4.83592	-3.63723	-3.80646																237	-4.33366	304.576		237	-4.33366	-3.88793	-4.06598																237	-1.98577	316.624
	236.5	-4.62657	301.663		236.5	-4.62657	-3.43747	-3.61295																236.5	-4.14903	305.035		236.5	-4.14903	-3.7075	-3.90292																236.5	-1.90606	317.087
	236	-4.41127	302.187		236	-4.41127	-3.23699	-3.40663																236	-3.96764	305.66		236	-3.96764	-3.53181	-3.7296																236	-1.82143	317.908
	235.5	-4.18849	302.957		235.5	-4.18849	-3.03491	-3.19595																235.5	-3.78282	306.529		235.5	-3.78282	-3.36277	-3.54625																235.5	-1.73191	319.08
	235	-3.95785	303.972		235	-3.95785	-2.8315	-2.98371																235	-3.59677	307.781		235	-3.59677	-3.19727	-3.3509																235	-1.64157	320.752
	234.5	-3.72371	305.391		234.5	-3.72371	-2.62714	-2.77045																234.5	-3.41119	309.249		234.5	-3.41119	-3.03174	-3.15034																234.5	-1.54033	323.007
	234	-3.48863	307.013		234	-3.48863	-2.42616	-2.55009																234	-3.22847	311.009		234	-3.22847	-2.86949	-2.95303																234	-1.4258	325.628
	233.5	-3.25573	309.017		233.5	-3.25573	-2.23669	-2.32891																233.5	-3.05018	312.983		233.5	-3.05018	-2.70958	-2.75618																233.5	-1.30087	328.891
	233	-3.02771	311.505		233	-3.02771	-2.05644	-2.11656																233	-2.88093	315.528		233	-2.88093	-2.5586	-2.5648																233	-1.17062	333.119
	232.5	-2.8001	314.627		232.5	-2.8001	-1.88217	-1.91173																232.5	-2.70831	318.696		232.5	-2.70831	-2.41339	-2.37144																232.5	-1.05171	338.258
	232	-2.5679	317.806		232	-2.5679	-1.71097	-1.70568																232	-2.52116	321.936		232	-2.52116	-2.26442	-2.17159																232	-0.933565	343.612
	231.5	-2.33333	321.455		231.5	-2.33333	-1.54356	-1.50187																231.5	-2.31461	325.599		231.5	-2.31461	-2.10814	-1.96967																231.5	-0.79662	350.004
	231	-2.1109	325.745		231	-2.1109	-1.39322	-1.30879																231	-2.09331	329.855		231	-2.09331	-1.95711	-1.77599																231	-0.626912	357.498
	230.5	-1.90436	331.258		230.5	-1.90436	-1.25363	-1.13589																230.5	-1.86892	335.372		230.5	-1.86892	-1.81248	-1.59275																230.5	-0.443558	367.359
	230	-1.70962	337.461		230	-1.70962	-1.12704	-0.990369																230	-1.64467	341.592		230	-1.64467	-1.68466	-1.43577																230	-0.224294	378.457
	229.5	-1.48817	345.693																					229.5	-1.40983	349.884																					229.5	-0.00725265	393.295
	229	-1.24116	355.819																					229	-1.14522	359.919																					229	0.221958	411.689
	228.5	-0.973628	367.425																					228.5	-0.885179	371.366																					228.5	0.477074	433.125
	228	-0.67311	380.534																					228	-0.636036	384.302																					228	0.745657	457.663
	227.5	-0.357848	395.935																					227.5	-0.466081	399.473																					227.5	0.995382	487.08
	227	-0.0270227	415.112																					227	-0.373418	418.494																					227	1.1376	524.621
	226.5	0.315972	438.012																					226.5	-0.34646	441.126																					226.5	1.1241	570.44
	226	0.651262	463.926																					226	-0.358178	466.664																					226	1.03158	623.649
	225.5	0.98069	496.693																					225.5	-0.398255	498.944																					225.5	0.935062	692.53
	225	1.33036	536.306																					225	-0.393378	537.821																					225	0.873394	778.078
	224.5	1.72076	584.268																					224.5	-0.401183	584.872																					224.5	0.773431	882.863
	224	2.11751	639.003																					224	-0.387015	638.431																					224	0.613779	977.9
	223.5	2.54274	708.789																					223.5	-0.321315	706.54																					223.5	0.480444	1048.88
	223	2.96119	789.054																					223	-0.190798	784.759																					223	0.435044	1082.56
	222.5	3.32344	890.077																					222.5	-0.0929585	883.329																					222.5	0.457868	1086.23
	222	3.57866	994.118																					222	-0.0897234	988.592																					222	0.550277	1086.44
	221.5	3.64905	1055.36																					221.5	-0.22235	1051.83																					221.5	0.556273	1086.58
	221	3.52752	1084.52																					221	-0.355248	1083.92																					221	0.55613	1086.7
	220.5	3.33363	1087.22																					220.5	-0.372668	1087.83																					220.5	0.620249	1086.84
	220	3.03173	1087.39																					220	-0.296091	1088.02																					220	0.784367	1086.91
	219.5	2.6677	1087.6																					219.5	-0.178382	1088.17																					219.5	1.07074	1086.93
	219	2.28073	1087.68																					219	-0.0115373	1088.28																					219	1.42504	1087.02
	218.5	1.95089	1087.85																					218.5	0.149662	1088.4																					218.5	1.6755	1087.09
	218	1.71556	1087.94																					218	0.345424	1088.53																					218	1.94694	1087.19
	217.5	1.62958	1088.07																					217.5	0.542849	1088.61																					217.5	2.23866	1087.26
	217	1.57928	1088.12																					217	0.579029	1088.67																					217	2.50114	1087.29
	216.5	1.51205	1088.22																					216.5	0.384011	1088.76																					216.5	2.78332	1087.28
	216	1.46973	1088.28																					216	0.0101059	1088.77																					216	2.94563	1087.22
	215.5	1.49955	1088.33																					215.5	-0.441386	1088.77																					215.5	2.9212	1087.33
	215	1.6008	1088.34																					215	-0.894959	1088.81																					215	2.87613	1087.33
	214.5	1.82134	1088.37																					214.5	-1.3279	1088.81																					214.5	2.84512	1087.36
	214	1.97148	1088.38																					214	-1.80721	1088.98																					214	2.90896	1087.34
	213.5	2.1311	1088.41																					213.5	-2.22027	1089.03																					213.5	3.01167	1087.35
	213	2.28915	1088.45																					213	-2.54205	1089.01																					213	2.97252	1087.44
	212.5	2.44311	1088.5																					212.5	-2.77619	1089																					212.5	2.80806	1087.45
	212	2.43932	1088.49																					212	-2.9843	1088.95																					212	2.69756	1087.45
	211.5	2.30191	1088.43																					211.5	-3.05323	1089																					211.5	2.60593	1087.43
	211	2.02951	1088.44																					211	-3.06307	1089.05																					211	2.48304	1087.4
	210.5	1.79161	1088.45																					210.5	-2.91486	1089.08																					210.5	2.20208	1087.44
	210	1.57494	1088.5																					210	-2.63975	1089.15																					210	1.78232	1087.5
	209.5	1.39942	1088.52																					209.5	-2.16364	1089.19																					209.5	1.42514	1087.55
	209	1.21106	1088.55																					209	-1.4883	1089.17																					209	1.25815	1087.55
	208.5	1.09537	1088.55																					208.5	-0.624972	1089.12																					208.5	1.21044	1087.51
	208	0.960321	1088.54																					208	0.28299	1089.11																					208	1.18745	1087.51
	207.5	0.755434	1088.55																					207.5	1.09777	1089.09																					207.5	1.1237	1087.51
	207	0.43314	1088.57																					207	1.698	1089.08																					207	1.13896	1087.53
	206.5	0.0845086	1088.57																					206.5	2.08999	1089.11																					206.5	1.30048	1087.48
	206	-0.275706	1088.57																					206	2.22523	1089.14																					206	1.59151	1087.51
	205.5	-0.571093	1088.63																					205.5	2.17629	1089.13																					205.5	1.88865	1087.51
	205	-0.83661	1088.64																					205	1.9267	1089.15																					205	2.12725	1087.52
	204.5	-1.12925	1088.64																					204.5	1.52904	1089.21																					204.5	2.32861	1087.55
	204	-1.45657	1088.62																					204	1.12298	1089.28																					204	2.58718	1087.57
	203.5	-1.77367	1088.61																					203.5	0.802076	1089.28																					203.5	2.80412	1087.61
	203	-2.14054	1088.64																					203	0.550229	1089.26																					203	2.93645	1087.62
	202.5	-2.51668	1088.64																					202.5	0.370832	1089.21																					202.5	2.85679	1087.62
	202	-2.94833	1088.68																					202	0.199295	1089.22																					202	2.6345	1087.63
	201.5	-3.3753	1088.71																					201.5	0.0352779	1089.22																					201.5	2.32127	1087.67
	201	-3.69557	1088.71																					201	-0.0931163	1089.24																					201	2.04103	1087.68
	200.5	-3.88148	1088.73																					200.5	-0.178555	1089.24																					200.5	1.74875	1087.61
	200	-3.98868	1088.7																					200	-0.267552	1089.23																					200	1.46302	1087.63

## Sheet: Fig.S6
Telhybrid2-G4	Tm	ΔTm		Telhybrid1-G4	Tm	ΔTm
Free	51°C			Free	53°C
2BER	64°C	13°C		2BER	63°C	10°C
2COP	67°C	16°C		2COP	66°C	13°C
VEGF-G4	Tm	ΔTm		Myc-G4	Tm	ΔTm
Free	57°C			Free	62°C
2BER	74°C	17°C		2BER	83°C	21°C
2COP	76°C	19°C		2COP	86°C	24°C
KRAS-G4	Tm	ΔTm
Free	44°C
2BER	59°C	15°C
2COP	63°C	19°C

## Sheet: Fig.S37
H460-48h	drug concentration	COP			BER				A549-48h	drug concentration	COP			BER				BEAS-2B-48h	drug concentration	COP			BER
	0	1.46276	1.40117	1.43334	1.46276	1.40117	1.43334			0	1.2601	1.07936	1.18277	1.2601	1.07936	1.18277			0	1.17153	1.25053	1.21483	1.17153	1.25053	1.21483
	0.9375	1.46373	1.56978	1.51419	1.49172	1.54503	1.57929			0.9375	1.19863	0.944067	1.05662	1.20004	1.04968	1.12432			0.9375	1.32256	1.36784	1.33168	1.35844	1.39789	1.35418
	1.875	1.40465	1.53784	1.44674	1.55543	1.53253	1.57069			1.875	1.05603	0.8688	0.936017	1.07828	0.923844	0.994217			1.875	1.35621	1.3155	1.32853	1.29484	1.41253	1.35063
	3.75	1.35045	1.40224	1.38414	1.53907	1.47989	1.49874			3.75	0.8773	0.764011	0.851817	0.947567	0.764356	0.861967			3.75	1.22153	1.36656	1.30793	1.22158	1.37211	1.29978
	7.5	1.27933	1.09702	1.21484	1.42482	1.36454	1.43109			7.5	0.661167	0.633122	0.672717	0.847178	0.709956	0.788567			7.5	1.11457	1.23288	1.17093	1.20358	1.2603	1.20268
	15	0.71585	0.594011	0.707839	1.18724	1.17437	1.21109			15	0.571833	0.536278	0.556517	0.722322	0.620333	0.664167			15	0.949339	1.11996	0.998583	1.06251	1.1533	1.07163
	30	0.230733	0.151878	0.190739	0.803	0.865433	0.748589			30	0.496417	0.429256	0.461567	0.651967	0.58965	0.622717			30	0.8019	0.832144	0.784633	0.886	1.01093	0.971583
	60	0.0997111	0.0868556	0.0983389	0.4702	0.484189	0.464489			60	0.365722	0.397189	0.378467	0.56515	0.534656	0.533617			60	0.579722	0.624433	0.597783	0.721267	0.780689	0.742683
	120	0.134267	0.137089	0.144889	0.198689	0.166889	0.186789			120	0.352222	0.36	0.352667	0.473756	0.420189	0.451667			120	0.524511	0.591561	0.559833	0.555256	0.636033	0.592933
H460-72h	drug concentration	COP			BER				A549-72h	drug concentration	COP			BER				BEAS-2B-72h	drug concentration	COP			BER
	0	1.78826	1.85726	1.81192	1.78826	1.85726	1.81192			0	1.56703	2.18268	1.92252	1.56703	2.18268	1.92252			0	1.56808	1.55981	1.44036	1.56808	1.55981	1.44036
	0.9375	1.74324	1.86766	1.77312	1.80162	1.82433	1.83037			0.9375	1.37534	1.89561	1.87341	1.44697	2.06798	1.96157			0.9375	2.0465	2.0159	1.88136	1.95559	1.93134	1.84039
	1.875	1.71189	1.83492	1.76642	1.78949	1.7396	1.79907			1.875	1.24216	1.71054	1.66686	1.3328	1.90844	1.71543			1.875	2.02831	1.99252	1.88108	1.956	1.94037	1.77018
	3.75	1.69948	1.76496	1.66442	1.71379	1.75881	1.67417			3.75	0.992689	1.34584	1.4705	0.999644	1.6026	1.50092			3.75	1.94999	1.90373	1.8056	1.86004	1.85824	1.66211
	7.5	1.52113	1.59943	1.58272	1.69258	1.61824	1.73652			7.5	0.637311	1.02451	1.05982	0.863789	1.40354	1.22782			7.5	1.92693	1.85347	1.70473	1.79286	1.80802	1.55917
	15	0.647578	0.808678	0.733817	1.54469	1.41143	1.46977			15	0.548978	0.805344	0.675767	0.727389	1.15874	1.11658			15	1.74978	1.72127	1.5273	1.66787	1.6021	1.40466
	30	0.102033	0.120178	0.104167	0.752978	0.764222	0.780417			30	0.404222	0.5068	0.498267	0.606872	0.965844	0.892511			30	1.36519	1.34746	1.16906	1.33914	1.3385	1.05611
	60	0.0766778	0.0827889	0.0781167	0.326889	0.3795	0.319117			60	0.312867	0.424656	0.3855	0.509289	0.851011	0.724544			60	0.863911	0.843333	0.674911	1.04933	1.05352	0.785644
	120	0.136989	0.144322	0.141217	0.110656	0.1226	0.112417			120	0.290122	0.348289	0.3273	0.411522	0.572044	0.539489			120	0.614556	0.597333	0.538867	0.711044	0.720778	0.595128

## Sheet: Fig.S38
H460 cells	KRAS-Ct value	GAPDH-Ct value						A549 cells	KRAS-Ct value	GAPDH-Ct value
control	26.6325	15.5693	0.000467361	0.000462237	101.108	100		control	26.8339	15.4019	0.000361916	0.000362033	99.9677	100
control	26.8307	15.7743	0.000469536		101.579			control	26.9939	15.551	0.000359214		99.2214
control	26.8947	15.7763	0.000449816		97.3127			control	26.8795	15.4596	0.000364969		100.811
DMSO	27.0219	15.7843	0.000414126		89.5917			DMSO	26.9674	15.6778	0.000399474		110.342
DMSO	26.7787	15.7169	0.000467785		101.2			DMSO	26.845	15.5118	0.000387602		107.063
DMSO	26.9307	15.8139	0.000450306		97.4188			DMSO	27.0751	15.652	0.000364153		100.586
COP-10	29.0352	15.4382	8.07056e-05		17.4598			COP-10	28.4912	15.8494	0.000156473		43.2205
COP-10	29.2022	15.5209	7.61215e-05		16.468			COP-10	28.7754	15.8461	0.000128209		35.4136
COP-10	29.2846	15.5402	7.28655e-05		15.7636			COP-10	28.6381	15.8385	0.000140256		38.7411
BER-24	29.2039	15.4204	7.09198e-05		15.3427			BER-24	29.0218	15.7398	0.000100398		27.7317
BER-24	29.3583	15.472	6.60378e-05		14.2866			BER-24	29.0856	15.8668	0.000104892		28.973
BER-24	29.4317	15.5615	6.67785e-05		14.4468			BER-24	29.2597	15.8893	9.44311e-05		26.0835

## Sheet: Fig.S39
BEAS-2B cells	KRAS-Ct value	GAPDH-Ct value
control	27.8961	16.5099	0.000373601	0.000380434	98.2038	100
control	27.9898	16.6637	0.000389511		102.386
control	28.0932	16.7247	0.000378191		99.4104
DMSO	27.9055	16.5556	0.000383121		100.706
DMSO	28.055	16.7241	0.000388203		102.042
DMSO	28.0781	16.6571	0.00036471		95.8667
COP-10	27.7691	16.7067	0.000467614		122.916
COP-10	27.7741	16.7087	0.000466638		122.659
COP-10	27.8871	16.7856	0.00045508		119.621
BER-24	27.9721	16.6405	0.000388018		101.993
BER-24	28.2565	16.8186	0.000360453		94.7478
BER-24	28.2598	16.7845	0.000351226		92.3224

## Sheet: Fig.S42
	T12H2'-H1' （3.0 Å）	T12H2''-H1' （2.4 Å）	G4H2''-H1' （2.3 Å）	C7H5-H6 （2.4 Å）	G4H1'-G5H8 （3.5 Å）	G6H8-G22H1 （5.5 Å）
80ms (ga)	-1.26 e+07	-7.75 e+07	-3.08 e+07	-4.05 e+07	-9.74 e+06
150ms (ga)	-3.19 e+07	-5.73 e+07	-4.04 e+07	-5.94 e+07	-2.16 e+07	-4.16 e+06
350ms (ga)	-7.89 e+07	-1.04 e+08	-6.43 e+07	-1.05 e+08	-3.76 e+07	-7.40 e+06
normalized	T12H2'-H1'	T12H2''-H1'	G4H2''-H1'	C7H5-H6	G4H1'-G5H8	G6H8-G22H1
80	0.12	0.738095	0.293333	0.385714	0.0927619
150	0.30381	0.545714	0.384762	0.565714	0.205714	0.0393333
350	0.751429	0.990476	0.612381	1	0.358095	0.0704762
